# Supplementary material for: Hypoxia Inhibits Cell Cycle Progression and Cell Proliferation in Brain Microvascular Endothelial Cells via the miR-212-3p/MCM2 Axis
Source: Int J Mol Sci. 2023 Feb 1;24(3):2788. doi: 10.3390/ijms24032788 (PMC9917047; doi:10.3390/ijms24032788)
Supplement: Supplementary file 1 [file ijms-24-02788-s001.zip]

Archive with 2 entries (2 files):
- Supplementary Table S1-DifferentiallyGenes.xlsx
- Supplementary Table S2-DifferentiallymiRNAs.xlsx
