# Supplementary material for: Hypoxia Inhibits Cell Cycle Progression and Cell Proliferation in Brain Microvascular Endothelial Cells via the miR-212-3p/MCM2 Axis
Source: Int J Mol Sci. 2023 Feb 1;24(3):2788. doi: 10.3390/ijms24032788 (PMC9917047; doi:10.3390/ijms24032788)
Supplement: Supplementary file 1 [file ijms-24-02788-s001.zip › Supplementary Table S1-DifferentiallyGenes.xlsx]

## Sheet: Sheet1
gene_id	gene_name	transcript_id	GO	KEGG	KO_ENTRY	EC	Description	trans_type	FPKM.H1	FPKM.H2	FPKM.H3	FPKM.C1	FPKM.C2	FPKM.C3	fc	log2(fc)	pval	qval	regulation	significant
MSTRG.1788	1700025G04Rik	ENSMUST00000044581	GO:0003674(molecular_function);GO:0005575(cellular_component);GO:0008150(biological_process)	NA	NA	NA	RIKEN cDNA 1700025G04 gene [Source:MGI Symbol;Acc:MGI:1916649]	protein_coding	21.2087	20.2876	21.4149	3.88849	4.09263	4.03038	5.23759	2.3889	0	0	up	yes
MSTRG.1636	Plekha6	ENSMUST00000038295;ENSMUST00000186917;ENSMUST00000190186;ENSMUST00000189598;ENSMUST00000212252;ENSMUST00000105082	GO:0003674(molecular_function);GO:0005515(protein binding);GO:0005575(cellular_component);GO:0008150(biological_process);GO:0008150(biological_process)	NA	NA	NA	pleckstrin homology domain containing, family A member 6 [Source:MGI Symbol;Acc:MGI:2388662]	protein_coding	5.20785	5.09127	5.34699	0.680632	0.566968	0.624729	8.3565	3.0629	0	0	up	yes
MSTRG.19809	Gfpt1	ENSMUST00000113658;ENSMUST00000113655;ENSMUST00000113657;ENSMUST00000032057	GO:0004360(glutamine-fructose-6-phosphate transaminase (isomerizing) activity);GO:0006002(fructose 6-phosphate metabolic process);GO:0006042(glucosamine biosynthetic process);GO:0006047(UDP-N-acetylglucosamine metabolic process);GO:0006048(UDP-N-acetylglucosamine biosynthetic process);GO:0006487(protein N-linked glycosylation);GO:0006541(glutamine metabolic process);GO:0008483(transaminase activi…	00250(Alanine, aspartate and glutamate metabolism);00520(Amino sugar and nucleotide sugar metabolism);04931(Insulin resistance);04931(Insulin resistance)	K00820	EC:2.6.1.16	glutamine fructose-6-phosphate transaminase 1 [Source:MGI Symbol;Acc:MGI:95698]	protein_coding	58.5272	55.3494	57.764	13.8729	14.2091	14.0065	4.07809	2.02789	0	0	up	yes
MSTRG.20017	Srgap3	ENSMUST00000113169;ENSMUST00000088373	GO:0005515(protein binding);GO:0007165(signal transduction);GO:0016020(membrane);GO:0016021(integral component of membrane);GO:0016021(integral component of membrane)	04360(Axon guidance);04360(Axon guidance)	K07526	NA	SLIT-ROBO Rho GTPase activating protein 3 [Source:MGI Symbol;Acc:MGI:2152938]	protein_coding	11.9823	11.5934	13.0473	0.873326	0.794363	0.800909	14.8356	3.89099	0	0	up	yes
MSTRG.19999	Bhlhe40	ENSMUST00000032194;ENSMUST00000163617	GO:0000122(negative regulation of transcription by RNA polymerase II);GO:0000977(RNA polymerase II regulatory region sequence-specific DNA binding);GO:0000978(RNA polymerase II cis-regulatory region sequence-specific DNA binding);GO:0000981(DNA-binding transcription factor activity, RNA polymerase II-specific);GO:0001102(RNA polymerase II activating transcription factor binding);GO:0001227(DNA-bi…	04710(Circadian rhythm);04710(Circadian rhythm)	NA	NA	basic helix-loop-helix family, member e40 [Source:MGI Symbol;Acc:MGI:1097714]	protein_coding	94.1438	80.0422	80.8989	9.63547	8.26219	8.08131	9.8189	3.29556	0	0	up	yes
MSTRG.12211	Vldlr	ENSMUST00000047645;ENSMUST00000172302;ENSMUST00000167487;ENSMUST00000164746;ENSMUST00000165761	GO:0005509(calcium ion binding);GO:0005515(protein binding);GO:0005615(extracellular space);GO:0005634(nucleus);GO:0005905(clathrin-coated pit);GO:0006629(lipid metabolic process);GO:0006869(lipid transport);GO:0006897(endocytosis);GO:0006898(receptor-mediated endocytosis);GO:0008202(steroid metabolic process);GO:0008203(cholesterol metabolic process);GO:0009986(cell surface);GO:0016020(membrane)…	NA	NA	NA	very low density lipoprotein receptor [Source:MGI Symbol;Acc:MGI:98935]	protein_coding	13.1182	12.3536	12.6879	3.03266	2.88889	2.85736	4.34673	2.11993	0	0	up	yes
MSTRG.13800	Vps39	ENSMUST00000028752;ENSMUST00000102501	GO:0005515(protein binding);GO:0005737(cytoplasm);GO:0005764(lysosome);GO:0005765(lysosomal membrane);GO:0005768(endosome);GO:0005770(late endosome);GO:0006886(intracellular protein transport);GO:0006914(autophagy);GO:0008333(endosome to lysosome transport);GO:0015031(protein transport);GO:0016020(membrane);GO:0016192(vesicle-mediated transport);GO:0030123(AP-3 adaptor complex);GO:0030897(HOPS co…	NA	K20183	NA	VPS39 HOPS complex subunit [Source:MGI Symbol;Acc:MGI:2443189]	protein_coding	40.1994	38.3518	40.1557	4.00054	3.52722	3.96066	10.3327	3.36915	0	0	up	yes
MSTRG.18963	Slc46a3	ENSMUST00000031655;ENSMUST00000118527;ENSMUST00000138244	GO:0003674(molecular_function);GO:0008150(biological_process);GO:0016020(membrane);GO:0016021(integral component of membrane);GO:0022857(transmembrane transporter activity);GO:0055085(transmembrane transport);GO:0055085(transmembrane transport)	NA	K20840	NA	solute carrier family 46, member 3 [Source:MGI Symbol;Acc:MGI:1918956]	protein_coding	74.2449	68.2522	61.1501	4.07514	4.3287	4.91479	15.2904	3.93455	0	0	up	yes
MSTRG.22836	Unc13a	ENSMUST00000177517;ENSMUST00000176127;ENSMUST00000030170	GO:0000149(SNARE binding);GO:0001956(positive regulation of neurotransmitter secretion);GO:0005509(calcium ion binding);GO:0005515(protein binding);GO:0005516(calmodulin binding);GO:0005543(phospholipid binding);GO:0005737(cytoplasm);GO:0005798(Golgi-associated vesicle);GO:0005886(plasma membrane);GO:0006887(exocytosis);GO:0007268(chemical synaptic transmission);GO:0007269(neurotransmitter secret…	04721(Synaptic vesicle cycle);04721(Synaptic vesicle cycle)	K15293	NA	unc-13 homolog A [Source:MGI Symbol;Acc:MGI:3051532]	protein_coding	4.3225	4.45069	4.29928	0.485288	0.424167	0.480128	9.40748	3.23381	0	0	up	yes
MSTRG.2688	Lilr4b;Lilrb4a	ENSMUST00000102894;ENSMUST00000219661;ENSMUST00000078778;ENSMUST00000220226	GO:0016020(membrane);GO:0016021(integral component of membrane);GO:0001780(neutrophil homeostasis);GO:0002250(adaptive immune response);GO:0002376(immune system process);GO:0002437(inflammatory response to antigenic stimulus);GO:0005886(plasma membrane);GO:0006954(inflammatory response);GO:0007596(blood coagulation);GO:0009611(response to wounding);GO:0009624(response to nematode);GO:0009897(exte…	04380(Osteoclast differentiation);04380(Osteoclast differentiation)	K06512	NA	leukocyte immunoglobulin-like receptor, subfamily B, member 4B [Source:MGI Symbol;Acc:MGI:102702];leukocyte immunoglobulin-like receptor, subfamily B, member 4A [Source:MGI Symbol;Acc:MGI:102701]	protein_coding	13.5537	12.7958	13.1558	0.668154	0.642264	0.74401	19.2293	4.26523	0	0	up	yes
MSTRG.19191	Fam71f2;Hilpda	ENSMUST00000115286;ENSMUST00000167131;ENSMUST00000054445;ENSMUST00000115289	GO:0003674(molecular_function);GO:0008150(biological_process);GO:0001819(positive regulation of cytokine production);GO:0005102(signaling receptor binding);GO:0005576(extracellular region);GO:0005615(extracellular space);GO:0005654(nucleoplasm);GO:0005811(lipid droplet);GO:0008284(positive regulation of cell population proliferation);GO:0009986(cell surface);GO:0010884(positive regulation of lipi…	NA	NA	NA	family with sequence similarity 71, member F2 [Source:MGI Symbol;Acc:MGI:2141439];hypoxia inducible lipid droplet associated [Source:MGI Symbol;Acc:MGI:1916823]	protein_coding	66.0488	65.9246	68.466	4.02324	4.2885	3.72224	16.6561	4.05798	0	0	up	yes
MSTRG.7898	Khnyn	ENSMUST00000022831	GO:0003723(RNA binding);GO:0003729(mRNA binding);GO:0004521(endoribonuclease activity);GO:0005634(nucleus);GO:0036464(cytoplasmic ribonucleoprotein granule);GO:0090502(RNA phosphodiester bond hydrolysis, endonucleolytic)	NA	NA	NA	KH and NYN domain containing [Source:MGI Symbol;Acc:MGI:2451333]	protein_coding	46.3657	46.39	48.7339	6.46726	5.91576	6.09293	7.65804	2.93698	0	0	up	yes
MSTRG.6632	Klhl3	ENSMUST00000160860	GO:0003779(actin binding);GO:0003824(catalytic activity);GO:0005515(protein binding);GO:0005737(cytoplasm);GO:0005829(cytosol);GO:0005856(cytoskeleton);GO:0006511(ubiquitin-dependent protein catabolic process);GO:0016567(protein ubiquitination);GO:0031463(Cul3-RING ubiquitin ligase complex);GO:0050801(ion homeostasis);GO:0070294(renal sodium ion absorption);GO:0070936(protein K48-linked ubiquitin…	NA	K10443	NA	kelch-like 3 [Source:MGI Symbol;Acc:MGI:2445185]	protein_coding	12.1125	12.0456	12.9128	1.77115	1.59142	1.69177	7.33446	2.87469	0	0	up	yes
MSTRG.3587	Ramp3	ENSMUST00000045374	GO:0001525(angiogenesis);GO:0001605(adrenomedullin receptor activity);GO:0001921(positive regulation of receptor recycling);GO:0005764(lysosome);GO:0005886(plasma membrane);GO:0006816(calcium ion transport);GO:0006886(intracellular protein transport);GO:0007186(G protein-coupled receptor signaling pathway);GO:0007189(adenylate cyclase-activating G protein-coupled receptor signaling pathway);GO:00…	04270(Vascular smooth muscle contraction)	K08449	NA	receptor (calcitonin) activity modifying protein 3 [Source:MGI Symbol;Acc:MGI:1860292]	protein_coding	27.6783	26.4627	23.3428	2.05372	2.12466	1.94469	12.6544	3.66157	0	0	up	yes
MSTRG.3869	P4ha2	ENSMUST00000129499;ENSMUST00000138477;ENSMUST00000135653;ENSMUST00000019050;ENSMUST00000093107;ENSMUST00000151218	GO:0004656(procollagen-proline 4-dioxygenase activity);GO:0005506(iron ion binding);GO:0005515(protein binding);GO:0005654(nucleoplasm);GO:0005783(endoplasmic reticulum);GO:0005788(endoplasmic reticulum lumen);GO:0005829(cytosol);GO:0016020(membrane);GO:0016021(integral component of membrane);GO:0016222(procollagen-proline 4-dioxygenase complex);GO:0016491(oxidoreductase activity);GO:0016702(oxid…	00330(Arginine and proline metabolism);00330(Arginine and proline metabolism)	K00472	EC:1.14.11.2	procollagen-proline, 2-oxoglutarate 4-dioxygenase (proline 4-hydroxylase), alpha II polypeptide [Source:MGI Symbol;Acc:MGI:894286]	protein_coding	23.3531	22.9906	23.2291	1.82644	1.73878	1.9042	12.7203	3.66906	0	0	up	yes
MSTRG.15279	Selenbp1	ENSMUST00000090839	GO:0001650(fibrillar center);GO:0005634(nucleus);GO:0005730(nucleolus);GO:0005737(cytoplasm);GO:0005829(cytosol);GO:0008430(selenium binding);GO:0015031(protein transport);GO:0016020(membrane);GO:0016491(oxidoreductase activity);GO:0018549(methanethiol oxidase activity);GO:0050873(brown fat cell differentiation);GO:0055114(oxidation-reduction process)	NA	K17285	NA	selenium binding protein 1 [Source:MGI Symbol;Acc:MGI:96825]	protein_coding	101.098	91.3148	84.9656	4.02115	4.43387	4.11976	22.0583	4.46325	0	0	up	yes
MSTRG.2724	P4ha1	ENSMUST00000092512;ENSMUST00000105466;ENSMUST00000009789	GO:0004656(procollagen-proline 4-dioxygenase activity);GO:0005506(iron ion binding);GO:0005515(protein binding);GO:0005739(mitochondrion);GO:0005783(endoplasmic reticulum);GO:0005788(endoplasmic reticulum lumen);GO:0016222(procollagen-proline 4-dioxygenase complex);GO:0016491(oxidoreductase activity);GO:0016702(oxidoreductase activity, acting on single donors with incorporation of molecular oxyge…	00330(Arginine and proline metabolism);00330(Arginine and proline metabolism)	K00472	EC:1.14.11.2	procollagen-proline, 2-oxoglutarate 4-dioxygenase (proline 4-hydroxylase), alpha 1 polypeptide [Source:MGI Symbol;Acc:MGI:97463]	protein_coding	46.2442	44.1283	46.4661	4.63432	4.30433	4.24185	10.3819	3.376	0	0	up	yes
MSTRG.18067	Ccng2	ENSMUST00000031331;ENSMUST00000121127	GO:0000079(regulation of cyclin-dependent protein serine/threonine kinase activity);GO:0000307(cyclin-dependent protein kinase holoenzyme complex);GO:0005634(nucleus);GO:0005737(cytoplasm);GO:0005829(cytosol);GO:0007049(cell cycle);GO:0016538(cyclin-dependent protein serine/threonine kinase regulator activity);GO:0044772(mitotic cell cycle phase transition);GO:0051301(cell division);GO:0051726(re…	04068(FoxO signaling pathway);04115(p53 signaling pathway);04115(p53 signaling pathway)	K10146	NA	cyclin G2 [Source:MGI Symbol;Acc:MGI:1095734]	protein_coding	24.3347	24.1139	25.0857	5.12258	4.9271	4.99936	4.88632	2.28875	0	0	up	yes
MSTRG.24242	Rora	ENSMUST00000113624	GO:0000977(RNA polymerase II regulatory region sequence-specific DNA binding);GO:0000978(RNA polymerase II cis-regulatory region sequence-specific DNA binding);GO:0001222(transcription corepressor binding);GO:0001223(transcription coactivator binding);GO:0001525(angiogenesis);GO:0003677(DNA binding);GO:0003700(DNA-binding transcription factor activity);GO:0003707(steroid hormone receptor activity…	04659(Th17 cell differentiation);04710(Circadian rhythm);05321(Inflammatory bowel disease (IBD))	K08532	NA	RAR-related orphan receptor alpha [Source:MGI Symbol;Acc:MGI:104661]	protein_coding	4.79321	4.49331	5.12748	0.51303	0.473165	0.522852	9.55172	3.25576	0	0	up	yes
MSTRG.20420	Bhlhe41	ENSMUST00000032386;ENSMUST00000111703	GO:0000122(negative regulation of transcription by RNA polymerase II);GO:0000977(RNA polymerase II regulatory region sequence-specific DNA binding);GO:0000978(RNA polymerase II cis-regulatory region sequence-specific DNA binding);GO:0000981(DNA-binding transcription factor activity, RNA polymerase II-specific);GO:0001102(RNA polymerase II activating transcription factor binding);GO:0001227(DNA-bi…	04710(Circadian rhythm);04710(Circadian rhythm)	K03730	NA	basic helix-loop-helix family, member e41 [Source:MGI Symbol;Acc:MGI:1930704]	protein_coding	7.78153	7.50899	8.07322	0.39721	0.429456	0.328574	20.2242	4.33801	0	0	up	yes
MSTRG.19319	Kdm7a	ENSMUST00000002305	GO:0005506(iron ion binding);GO:0005634(nucleus);GO:0005654(nucleoplasm);GO:0005730(nucleolus);GO:0006325(chromatin organization);GO:0007399(nervous system development);GO:0008270(zinc ion binding);GO:0016491(oxidoreductase activity);GO:0016706(2-oxoglutarate-dependent dioxygenase activity);GO:0030901(midbrain development);GO:0032454(histone demethylase activity (H3-K9 specific));GO:0033169(histo…	NA	K11445	EC:1.14.11.-	lysine (K)-specific demethylase 7A [Source:MGI Symbol;Acc:MGI:2443388]	protein_coding	36.0869	32.4324	35.1766	6.38791	6.24573	6.77809	5.34192	2.41736	0	0	up	yes
MSTRG.7624	Galnt15	ENSMUST00000022460;ENSMUST00000164208	GO:0000139(Golgi membrane);GO:0003674(molecular_function);GO:0004653(polypeptide N-acetylgalactosaminyltransferase activity);GO:0005794(Golgi apparatus);GO:0006486(protein glycosylation);GO:0008150(biological_process);GO:0016020(membrane);GO:0016021(integral component of membrane);GO:0016740(transferase activity);GO:0016757(transferase activity, transferring glycosyl groups);GO:0030133(transport …	00512(Mucin type O-glycan biosynthesis);00512(Mucin type O-glycan biosynthesis)	K00710	EC:2.4.1.41	polypeptide N-acetylgalactosaminyltransferase 15 [Source:MGI Symbol;Acc:MGI:1926004]	protein_coding	8.06563	7.55411	6.88515	0.367326	0.344876	0.376342	20.6743	4.36977	0	0	up	yes
MSTRG.16736	Gja4	ENSMUST00000053753	GO:0001568(blood vessel development);GO:0003158(endothelium development);GO:0005243(gap junction channel activity);GO:0005886(plasma membrane);GO:0005921(gap junction);GO:0005922(connexin complex);GO:0006816(calcium ion transport);GO:0007154(cell communication);GO:0007267(cell-cell signaling);GO:0016020(membrane);GO:0016021(integral component of membrane);GO:0030054(cell junction);GO:0048265(resp…	NA	K07613	NA	gap junction protein, alpha 4 [Source:MGI Symbol;Acc:MGI:95715]	protein_coding	2.88993	2.6626	1.99842	84.78	91.285	87.9267	0.028603	-5.12769	0	0	down	yes
MSTRG.820	Efhc1	ENSMUST00000038447	GO:0000281(mitotic cytokinesis);GO:0000922(spindle pole);GO:0005509(calcium ion binding);GO:0005813(centrosome);GO:0007052(mitotic spindle organization);GO:0021795(cerebral cortex cell migration);GO:0043014(alpha-tubulin binding);GO:0051302(regulation of cell division);GO:0072686(mitotic spindle)	NA	K23029	NA	EF-hand domain (C-terminal) containing 1 [Source:MGI Symbol;Acc:MGI:1919127]	protein_coding	6.07734	6.30598	6.317	0.392074	0.294386	0.306639	18.8303	4.23498	0	0	up	yes
MSTRG.5115	Slc16a3	ENSMUST00000168579;ENSMUST00000129473;ENSMUST00000133029;ENSMUST00000154187;ENSMUST00000100130;ENSMUST00000070653	GO:0005886(plasma membrane);GO:0005887(integral component of plasma membrane);GO:0008028(monocarboxylic acid transmembrane transporter activity);GO:0015129(lactate transmembrane transporter activity);GO:0015293(symporter activity);GO:0015718(monocarboxylic acid transport);GO:0016020(membrane);GO:0016021(integral component of membrane);GO:0016323(basolateral plasma membrane);GO:0016324(apical plas…	05230(Central carbon metabolism in cancer);05230(Central carbon metabolism in cancer)	K08180	NA	solute carrier family 16 (monocarboxylic acid transporters), member 3 [Source:MGI Symbol;Acc:MGI:1933438]	protein_coding	69.9322	70.2811	60.4716	6.75075	6.13715	6.38703	10.4117	3.38013	0	0	up	yes
MSTRG.13735	Eif2ak4	ENSMUST00000110877;ENSMUST00000110869;ENSMUST00000102527;ENSMUST00000110870;ENSMUST00000110874;ENSMUST00000005233	GO:0000049(tRNA binding);GO:0000077(DNA damage checkpoint);GO:0000166(nucleotide binding);GO:0002230(positive regulation of defense response to virus by host);GO:0002250(adaptive immune response);GO:0002286(T cell activation involved in immune response);GO:0002376(immune system process);GO:0002821(positive regulation of adaptive immune response);GO:0003723(RNA binding);GO:0004672(protein kinase a…	04140(Autophagy - animal);04141(Protein processing in endoplasmic reticulum);05160(Hepatitis C);05162(Measles);05164(Influenza A);05168(Herpes simplex virus 1 infection);05168(Herpes simplex virus 1 infection)	NA	NA	eukaryotic translation initiation factor 2 alpha kinase 4 [Source:MGI Symbol;Acc:MGI:1353427]	protein_coding	19.9683	19.5227	19.7315	5.08616	5.11602	5.20168	3.84465	1.94285	0	0	up	yes
MSTRG.16615	Slc2a1	ENSMUST00000144329;ENSMUST00000134105;ENSMUST00000030398	GO:0001666(response to hypoxia);GO:0001917(photoreceptor inner segment);GO:0001939(female pronucleus);GO:0005324(long-chain fatty acid transporter activity);GO:0005355(glucose transmembrane transporter activity);GO:0005515(protein binding);GO:0005737(cytoplasm);GO:0005829(cytosol);GO:0005886(plasma membrane);GO:0005887(integral component of plasma membrane);GO:0005901(caveola);GO:0005911(cell-cel…	04066(HIF-1 signaling pathway);04911(Insulin secretion);04919(Thyroid hormone signaling pathway);04920(Adipocytokine signaling pathway);04922(Glucagon signaling pathway);04931(Insulin resistance);04976(Bile secretion);05166(Human T-cell leukemia virus 1 infection);05200(Pathways in cancer);05211(Renal cell carcinoma);05230(Central carbon metabolism in cancer);05230(Central carbon metabolism in ca…	K07299	NA	solute carrier family 2 (facilitated glucose transporter), member 1 [Source:MGI Symbol;Acc:MGI:95755]	protein_coding	116.402	114.953	108.611	11.2962	11.9552	11.526	9.77545	3.28916	0	0	up	yes
MSTRG.4782	Itgb3	ENSMUST00000021028	GO:0001938(positive regulation of endothelial cell proliferation);GO:0001954(positive regulation of cell-matrix adhesion);GO:0001968(fibronectin binding);GO:0002020(protease binding);GO:0002687(positive regulation of leukocyte migration);GO:0003756(protein disulfide isomerase activity);GO:0005080(protein kinase C binding);GO:0005178(integrin binding);GO:0005515(protein binding);GO:0005634(nucleus…	04015(Rap1 signaling pathway);04145(Phagosome);04151(PI3K-Akt signaling pathway);04380(Osteoclast differentiation);04510(Focal adhesion);04512(ECM-receptor interaction);04611(Platelet activation);04640(Hematopoietic cell lineage);04810(Regulation of actin cytoskeleton);04919(Thyroid hormone signaling pathway);05163(Human cytomegalovirus infection);05165(Human papillomavirus infection);05168(Herpe…	K06493	NA	integrin beta 3 [Source:MGI Symbol;Acc:MGI:96612]	protein_coding	51.9305	49.3245	48.6639	7.18064	7.06725	7.10295	7.02168	2.81182	0	0	up	yes
MSTRG.24414	Plod2	ENSMUST00000160359;ENSMUST00000070522	GO:0001666(response to hypoxia);GO:0005506(iron ion binding);GO:0005783(endoplasmic reticulum);GO:0005789(endoplasmic reticulum membrane);GO:0008475(procollagen-lysine 5-dioxygenase activity);GO:0016020(membrane);GO:0016491(oxidoreductase activity);GO:0016705(oxidoreductase activity, acting on paired donors, with incorporation or reduction of molecular oxygen);GO:0017185(peptidyl-lysine hydroxyla…	00310(Lysine degradation);00310(Lysine degradation)	K13645	EC:1.14.11.4	procollagen lysine, 2-oxoglutarate 5-dioxygenase 2 [Source:MGI Symbol;Acc:MGI:1347007]	protein_coding	17.6963	17.5987	20.4353	1.3608	1.26675	1.47613	13.5806	3.76347	0	0	up	yes
MSTRG.9745	Cd47	ENSMUST00000114496;ENSMUST00000229104;ENSMUST00000229640;ENSMUST00000084838;ENSMUST00000229101;ENSMUST00000229206;ENSMUST00000230641	GO:0005515(protein binding);GO:0005886(plasma membrane);GO:0005887(integral component of plasma membrane);GO:0007155(cell adhesion);GO:0008228(opsonization);GO:0008284(positive regulation of cell population proliferation);GO:0009617(response to bacterium);GO:0009986(cell surface);GO:0016020(membrane);GO:0016021(integral component of membrane);GO:0016477(cell migration);GO:0022409(positive regulat…	04512(ECM-receptor interaction);04512(ECM-receptor interaction)	K06266	NA	CD47 antigen (Rh-related antigen, integrin-associated signal transducer) [Source:MGI Symbol;Acc:MGI:96617]	protein_coding	34.3369	33.8251	34.5208	6.58096	6.30608	6.26235	5.36219	2.42282	0	0	up	yes
MSTRG.10461	Cdkn1a	ENSMUST00000023829;ENSMUST00000122348;ENSMUST00000119901;ENSMUST00000233296	GO:0000079(regulation of cyclin-dependent protein serine/threonine kinase activity);GO:0000082(G1/S transition of mitotic cell cycle);GO:0000086(G2/M transition of mitotic cell cycle);GO:0000307(cyclin-dependent protein kinase holoenzyme complex);GO:0004860(protein kinase inhibitor activity);GO:0004861(cyclin-dependent protein serine/threonine kinase inhibitor activity);GO:0005515(protein binding…	01522(Endocrine resistance);01524(Platinum drug resistance);04012(ErbB signaling pathway);04066(HIF-1 signaling pathway);04068(FoxO signaling pathway);04110(Cell cycle);04115(p53 signaling pathway);04151(PI3K-Akt signaling pathway);04218(Cellular senescence);04630(Jak-STAT signaling pathway);04921(Oxytocin signaling pathway);04928(Parathyroid hormone synthesis, secretion and action);04934(Cushing…	K06625	NA	cyclin-dependent kinase inhibitor 1A (P21) [Source:MGI Symbol;Acc:MGI:104556]	protein_coding	75.0543	72.1086	62.8551	6.19481	6.13093	5.88384	11.5334	3.52774	0	0	up	yes
MSTRG.23350	Egln1	ENSMUST00000034469	GO:0001666(response to hypoxia);GO:0005506(iron ion binding);GO:0005634(nucleus);GO:0005737(cytoplasm);GO:0005829(cytosol);GO:0006879(cellular iron ion homeostasis);GO:0008198(ferrous iron binding);GO:0016491(oxidoreductase activity);GO:0016705(oxidoreductase activity, acting on paired donors, with incorporation or reduction of molecular oxygen);GO:0016706(2-oxoglutarate-dependent dioxygenase act…	04066(HIF-1 signaling pathway);05200(Pathways in cancer);05211(Renal cell carcinoma)	K09592	EC:1.14.11.29	egl-9 family hypoxia-inducible factor 1 [Source:MGI Symbol;Acc:MGI:1932286]	protein_coding	13.7289	13.6627	13.9462	2.02446	1.88978	1.85855	7.1608	2.84012	0	0	up	yes
MSTRG.12643	Proser2	ENSMUST00000126551;ENSMUST00000114942;ENSMUST00000054254	GO:0003674(molecular_function);GO:0005575(cellular_component);GO:0008150(biological_process);GO:0008150(biological_process)	NA	NA	NA	proline and serine rich 2 [Source:MGI Symbol;Acc:MGI:2442238]	protein_coding	3.2645	3.32709	3.36743	0.371039	0.407056	0.43333	8.22091	3.0393	0	0	up	yes
MSTRG.4710	Mpp3	ENSMUST00000107167;ENSMUST00000100400;ENSMUST00000062801;ENSMUST00000107168	GO:0005515(protein binding);GO:0016301(kinase activity);GO:0016310(phosphorylation);GO:0030165(PDZ domain binding);GO:0030165(PDZ domain binding)	NA	NA	NA	membrane protein, palmitoylated 3 (MAGUK p55 subfamily member 3) [Source:MGI Symbol;Acc:MGI:1328354]	protein_coding	12.8189	12.0051	11.4467	1.51275	1.47149	1.57344	7.95815	2.99243	0	0	up	yes
MSTRG.14137	Trib3	ENSMUST00000040312	GO:0000122(negative regulation of transcription by RNA polymerase II);GO:0003714(transcription corepressor activity);GO:0004672(protein kinase activity);GO:0004860(protein kinase inhibitor activity);GO:0005515(protein binding);GO:0005524(ATP binding);GO:0005634(nucleus);GO:0005654(nucleoplasm);GO:0006468(protein phosphorylation);GO:0006469(negative regulation of protein kinase activity);GO:000691…	04931(Insulin resistance)	K19518	NA	tribbles pseudokinase 3 [Source:MGI Symbol;Acc:MGI:1345675]	protein_coding	51.7152	48.2842	44.2519	5.75081	5.8864	6.05832	8.15184	3.02713	0	0	up	yes
MSTRG.7725	Ero1l	ENSMUST00000022378;ENSMUST00000227147	GO:0003756(protein disulfide isomerase activity);GO:0005783(endoplasmic reticulum);GO:0005789(endoplasmic reticulum membrane);GO:0006457(protein folding);GO:0006915(apoptotic process);GO:0010260(animal organ senescence);GO:0015035(protein disulfide oxidoreductase activity);GO:0016020(membrane);GO:0016491(oxidoreductase activity);GO:0016671(oxidoreductase activity, acting on a sulfur group of dono…	04141(Protein processing in endoplasmic reticulum);04141(Protein processing in endoplasmic reticulum)	K10950	EC:1.8.4.-	ERO1-like (S. cerevisiae) [Source:MGI Symbol;Acc:MGI:1354385]	protein_coding	638.481	606.763	676.67	18.2222	17.9779	17.9137	35.5162	5.1504	0	0	up	yes
MSTRG.19690	Hk2	ENSMUST00000000642;ENSMUST00000169270;ENSMUST00000170833	GO:0000166(nucleotide binding);GO:0001666(response to hypoxia);GO:0001678(cellular glucose homeostasis);GO:0002931(response to ischemia);GO:0003824(catalytic activity);GO:0004340(glucokinase activity);GO:0004396(hexokinase activity);GO:0005515(protein binding);GO:0005524(ATP binding);GO:0005536(glucose binding);GO:0005737(cytoplasm);GO:0005739(mitochondrion);GO:0005741(mitochondrial outer membran…	00010(Glycolysis / Gluconeogenesis);00051(Fructose and mannose metabolism);00052(Galactose metabolism);00500(Starch and sucrose metabolism);00520(Amino sugar and nucleotide sugar metabolism);00524(Neomycin, kanamycin and gentamicin biosynthesis);04066(HIF-1 signaling pathway);04910(Insulin signaling pathway);04930(Type II diabetes mellitus);04973(Carbohydrate digestion and absorption);05230(Centr…	K00844	EC:2.7.1.1	hexokinase 2 [Source:MGI Symbol;Acc:MGI:1315197]	protein_coding	60.8678	54.1128	55.745	3.54687	3.49095	3.31441	16.4917	4.04367	0	0	up	yes
MSTRG.8627	Ndrg1	ENSMUST00000005256;ENSMUST00000163496;ENSMUST00000170903;ENSMUST00000167817	GO:0005634(nucleus);GO:0005737(cytoplasm);GO:0005813(centrosome);GO:0005815(microtubule organizing center);GO:0005829(cytosol);GO:0005856(cytoskeleton);GO:0005874(microtubule);GO:0005886(plasma membrane);GO:0005912(adherens junction);GO:0007165(signal transduction);GO:0008017(microtubule binding);GO:0008285(negative regulation of cell population proliferation);GO:0015630(microtubule cytoskeleton)…	NA	K18266	NA	N-myc downstream regulated gene 1 [Source:MGI Symbol;Acc:MGI:1341799]	protein_coding	136.188	116.993	117.081	4.61346	4.67796	4.96601	25.9697	4.69876	0	0	up	yes
MSTRG.24223	Car12	ENSMUST00000085420;ENSMUST00000071889	GO:0004089(carbonate dehydratase activity);GO:0008270(zinc ion binding);GO:0016020(membrane);GO:0016021(integral component of membrane);GO:0016829(lyase activity);GO:0046872(metal ion binding);GO:0055064(chloride ion homeostasis);GO:0055064(chloride ion homeostasis)	00910(Nitrogen metabolism);00910(Nitrogen metabolism)	K01672	EC:4.2.1.1	carbonic anhydrase 12 [Source:MGI Symbol;Acc:MGI:1923709]	protein_coding	8.42413	7.96685	7.69503	0.244337	0.208142	0.206415	36.5552	5.192	0	0	up	yes
MSTRG.19792	Mxd1;Snrnp27	ENSMUST00000001184;ENSMUST00000001186;ENSMUST00000113683;ENSMUST00000203946	GO:0000122(negative regulation of transcription by RNA polymerase II);GO:0000790(nuclear chromatin);GO:0000978(RNA polymerase II cis-regulatory region sequence-specific DNA binding);GO:0001227(DNA-binding transcription repressor activity, RNA polymerase II-specific);GO:0005654(nucleoplasm);GO:0005739(mitochondrion);GO:0005829(cytosol);GO:0046983(protein dimerization activity);GO:0003674(molecular…	03040(Spliceosome);03040(Spliceosome)	K12846	NA	MAX dimerization protein 1 [Source:MGI Symbol;Acc:MGI:96908];small nuclear ribonucleoprotein 27 (U4/U6.U5) [Source:MGI Symbol;Acc:MGI:1913868]	protein_coding	9.80722	9.48689	10.5851	1.73163	1.67888	1.61336	5.94745	2.57227	0	0	up	yes
MSTRG.22190	Bnip3	ENSMUST00000106112;ENSMUST00000130500	GO:0001666(response to hypoxia);GO:0005515(protein binding);GO:0005634(nucleus);GO:0005635(nuclear envelope);GO:0005654(nucleoplasm);GO:0005737(cytoplasm);GO:0005739(mitochondrion);GO:0005740(mitochondrial envelope);GO:0005741(mitochondrial outer membrane);GO:0005783(endoplasmic reticulum);GO:0006915(apoptotic process);GO:0008219(cell death);GO:0008626(granzyme-mediated apoptotic signaling pathwa…	04068(FoxO signaling pathway);04137(Mitophagy - animal);04140(Autophagy - animal);05134(Legionellosis);05134(Legionellosis)	K15464	NA	BCL2/adenovirus E1B interacting protein 3 [Source:MGI Symbol;Acc:MGI:109326]	protein_coding	109.254	110.455	106.041	3.93494	2.89273	3.00544	33.1279	5.04997	0	0	up	yes
MSTRG.10796	Vegfa	ENSMUST00000024747;ENSMUST00000113519;ENSMUST00000142351;ENSMUST00000071648	GO:0000122(negative regulation of transcription by RNA polymerase II);GO:0001525(angiogenesis);GO:0001541(ovarian follicle development);GO:0001568(blood vessel development);GO:0001569(branching involved in blood vessel morphogenesis);GO:0001666(response to hypoxia);GO:0001701(in utero embryonic development);GO:0001822(kidney development);GO:0001934(positive regulation of protein phosphorylation);…	01521(EGFR tyrosine kinase inhibitor resistance);04010(MAPK signaling pathway);04014(Ras signaling pathway);04015(Rap1 signaling pathway);04066(HIF-1 signaling pathway);04151(PI3K-Akt signaling pathway);04370(VEGF signaling pathway);04510(Focal adhesion);04926(Relaxin signaling pathway);04933(AGE-RAGE signaling pathway in diabetic complications);05163(Human cytomegalovirus infection);05165(Human …	K05448	NA	vascular endothelial growth factor A [Source:MGI Symbol;Acc:MGI:103178]	protein_coding	18.58	17.5996	17.6301	3.63068	3.39414	3.37937	5.17193	2.3707	0	0	up	yes
MSTRG.15941	Asph	ENSMUST00000084915;ENSMUST00000108333;ENSMUST00000078139;ENSMUST00000108335;ENSMUST00000108337;ENSMUST00000108340;ENSMUST00000084912;ENSMUST00000146441	GO:0004597(peptide-aspartate beta-dioxygenase activity);GO:0005509(calcium ion binding);GO:0005515(protein binding);GO:0005737(cytoplasm);GO:0005783(endoplasmic reticulum);GO:0005789(endoplasmic reticulum membrane);GO:0005886(plasma membrane);GO:0007389(pattern specification process);GO:0008285(negative regulation of cell population proliferation);GO:0010524(positive regulation of calcium ion tra…	NA	K00476	EC:1.14.11.16	aspartate-beta-hydroxylase [Source:MGI Symbol;Acc:MGI:1914186]	protein_coding	11.5105	11.7134	14.0352	1.32915	1.26145	1.22348	9.76884	3.28819	0	0	up	yes
MSTRG.5850	Flrt2	ENSMUST00000110117;ENSMUST00000057324	GO:0003007(heart morphogenesis);GO:0005104(fibroblast growth factor receptor binding);GO:0005515(protein binding);GO:0005576(extracellular region);GO:0005615(extracellular space);GO:0005783(endoplasmic reticulum);GO:0005789(endoplasmic reticulum membrane);GO:0005886(plasma membrane);GO:0005887(integral component of plasma membrane);GO:0005911(cell-cell junction);GO:0005925(focal adhesion);GO:0007…	NA	K16362	NA	fibronectin leucine rich transmembrane protein 2 [Source:MGI Symbol;Acc:MGI:3603594]	protein_coding	0.715823	0.684758	0.84816	12.0367	12.902	12.1683	0.0606015	-4.0445	0	0	down	yes
MSTRG.8028	Stc1	ENSMUST00000014957	GO:0001503(ossification);GO:0001886(endothelial cell morphogenesis);GO:0003421(growth plate cartilage axis specification);GO:0005179(hormone activity);GO:0005576(extracellular region);GO:0005615(extracellular space);GO:0005634(nucleus);GO:0005737(cytoplasm);GO:0006874(cellular calcium ion homeostasis);GO:0007165(signal transduction);GO:0007566(embryo implantation);GO:0010596(negative regulation o…	NA	NA	NA	stanniocalcin 1 [Source:MGI Symbol;Acc:MGI:109131]	protein_coding	55.5752	49.9567	54.802	5.46022	5.37668	5.75483	9.66348	3.27254	0	0	up	yes
MSTRG.9838	Samsn1	ENSMUST00000114239	GO:0001726(ruffle);GO:0001784(phosphotyrosine residue binding);GO:0002820(negative regulation of adaptive immune response);GO:0005515(protein binding);GO:0005634(nucleus);GO:0005737(cytoplasm);GO:0005829(cytosol);GO:0042995(cell projection);GO:0050732(negative regulation of peptidyl-tyrosine phosphorylation);GO:0050869(negative regulation of B cell activation)	NA	NA	NA	SAM domain, SH3 domain and nuclear localization signals, 1 [Source:MGI Symbol;Acc:MGI:1914992]	protein_coding	5.56705	4.81722	5.50377	0.222061	0.218099	0.247103	23.1178	4.53093	0	0	up	yes
MSTRG.13579	Chst1	ENSMUST00000065797	GO:0000139(Golgi membrane);GO:0001517(N-acetylglucosamine 6-O-sulfotransferase activity);GO:0005794(Golgi apparatus);GO:0005802(trans-Golgi network);GO:0005975(carbohydrate metabolic process);GO:0006012(galactose metabolic process);GO:0006044(N-acetylglucosamine metabolic process);GO:0006790(sulfur compound metabolic process);GO:0006954(inflammatory response);GO:0008146(sulfotransferase activity)…	00533(Glycosaminoglycan biosynthesis - keratan sulfate)	K01022	EC:2.8.2.21	carbohydrate sulfotransferase 1 [Source:MGI Symbol;Acc:MGI:1924219]	protein_coding	7.42048	6.79587	6.67733	0.748991	0.776994	0.747452	9.19035	3.20012	0	0	up	yes
MSTRG.5051	Nptx1	ENSMUST00000026670	GO:0005737(cytoplasm);GO:0005739(mitochondrion);GO:0005886(plasma membrane);GO:0006839(mitochondrial transport);GO:0030133(transport vesicle);GO:0031410(cytoplasmic vesicle);GO:0035865(cellular response to potassium ion);GO:0043005(neuron projection);GO:0043083(synaptic cleft);GO:0043653(mitochondrial fragmentation involved in apoptotic process);GO:0046872(metal ion binding);GO:0060385(axonogenes…	NA	NA	NA	neuronal pentraxin 1 [Source:MGI Symbol;Acc:MGI:107811]	protein_coding	5.61092	5.62968	5.84619	0.185782	0.143207	0.14061	36.3859	5.18531	0	0	up	yes
MSTRG.12141	Pcsk5	ENSMUST00000050715;ENSMUST00000025618	GO:0001822(kidney development);GO:0002001(renin secretion into blood stream);GO:0003279(cardiac septum development);GO:0004175(endopeptidase activity);GO:0004252(serine-type endopeptidase activity);GO:0005576(extracellular region);GO:0005615(extracellular space);GO:0005788(endoplasmic reticulum lumen);GO:0005794(Golgi apparatus);GO:0005797(Golgi medial cisterna);GO:0005802(trans-Golgi network);GO…	NA	K08654	EC:3.4.21.-	proprotein convertase subtilisin/kexin type 5 [Source:MGI Symbol;Acc:MGI:97515]	protein_coding	0.269406	0.227465	0.252208	3.09505	3.06827	3.08839	0.0809667	-3.62653	0	0	down	yes
MSTRG.10773	Clic5	ENSMUST00000024755	GO:0002021(response to dietary excess);GO:0002024(diet induced thermogenesis);GO:0005244(voltage-gated ion channel activity);GO:0005254(chloride channel activity);GO:0005515(protein binding);GO:0005634(nucleus);GO:0005737(cytoplasm);GO:0005794(Golgi apparatus);GO:0005815(microtubule organizing center);GO:0005856(cytoskeleton);GO:0005886(plasma membrane);GO:0005938(cell cortex);GO:0006811(ion tran…	NA	K05025	NA	chloride intracellular channel 5 [Source:MGI Symbol;Acc:MGI:1917912]	protein_coding	20.7622	18.4877	18.2906	2.3643	2.1774	2.45891	8.21934	3.03902	0	0	up	yes
MSTRG.6118	Pfkp	ENSMUST00000142972;ENSMUST00000138703;ENSMUST00000136585;ENSMUST00000021614	GO:0000166(nucleotide binding);GO:0003824(catalytic activity);GO:0003872(6-phosphofructokinase activity);GO:0005524(ATP binding);GO:0005737(cytoplasm);GO:0005829(cytosol);GO:0005945(6-phosphofructokinase complex);GO:0006002(fructose 6-phosphate metabolic process);GO:0006007(glucose catabolic process);GO:0006096(glycolytic process);GO:0008152(metabolic process);GO:0016020(membrane);GO:0016208(AMP …	00010(Glycolysis / Gluconeogenesis);00030(Pentose phosphate pathway);00051(Fructose and mannose metabolism);00052(Galactose metabolism);03018(RNA degradation);04152(AMPK signaling pathway);04919(Thyroid hormone signaling pathway);05230(Central carbon metabolism in cancer);05230(Central carbon metabolism in cancer)	K00850	EC:2.7.1.11	phosphofructokinase, platelet [Source:MGI Symbol;Acc:MGI:1891833]	protein_coding	28.4692	26.5367	27.8615	1.8548	1.88126	1.92754	14.6316	3.87101	0	0	up	yes
MSTRG.20106	Cxcl12	ENSMUST00000073043;ENSMUST00000112866;ENSMUST00000112871	GO:0001569(branching involved in blood vessel morphogenesis);GO:0001666(response to hypoxia);GO:0001667(ameboidal-type cell migration);GO:0001764(neuron migration);GO:0001938(positive regulation of endothelial cell proliferation);GO:0005125(cytokine activity);GO:0005178(integrin binding);GO:0005576(extracellular region);GO:0005615(extracellular space);GO:0005634(nucleus);GO:0005737(cytoplasm);GO:…	04060(Cytokine-cytokine receptor interaction);04062(Chemokine signaling pathway);04064(NF-kappa B signaling pathway);04360(Axon guidance);04670(Leukocyte transendothelial migration);04672(Intestinal immune network for IgA production);04810(Regulation of actin cytoskeleton);05163(Human cytomegalovirus infection);05200(Pathways in cancer);05323(Rheumatoid arthritis);05323(Rheumatoid arthritis)	K10031	NA	chemokine (C-X-C motif) ligand 12 [Source:MGI Symbol;Acc:MGI:103556]	protein_coding	1.73175	1.6855	1.7136	39.1776	42.3304	39.0761	0.04255	-4.5547	0	0	down	yes
MSTRG.16422	Pgm1	ENSMUST00000102783;ENSMUST00000058351	GO:0000287(magnesium ion binding);GO:0004614(phosphoglucomutase activity);GO:0005737(cytoplasm);GO:0005829(cytosol);GO:0005975(carbohydrate metabolic process);GO:0006006(glucose metabolic process);GO:0016853(isomerase activity);GO:0016868(intramolecular transferase activity, phosphotransferases);GO:0030018(Z disc);GO:0046872(metal ion binding);GO:0071704(organic substance metabolic process);GO:00…	00010(Glycolysis / Gluconeogenesis);00030(Pentose phosphate pathway);00052(Galactose metabolism);00230(Purine metabolism);00500(Starch and sucrose metabolism);00520(Amino sugar and nucleotide sugar metabolism);00520(Amino sugar and nucleotide sugar metabolism)	K01835	EC:5.4.2.2	phosphoglucomutase 1 [Source:MGI Symbol;Acc:MGI:97565]	protein_coding	22.2886	21.1722	22.1177	2.05326	2.23534	2.07468	10.3058	3.36538	0	0	up	yes
MSTRG.5402	Hdac9	ENSMUST00000209463;ENSMUST00000209902;ENSMUST00000209990;ENSMUST00000110819;ENSMUST00000211107;ENSMUST00000209667;ENSMUST00000210724;ENSMUST00000239340	GO:0000118(histone deacetylase complex);GO:0000122(negative regulation of transcription by RNA polymerase II);GO:0004407(histone deacetylase activity);GO:0005080(protein kinase C binding);GO:0005634(nucleus);GO:0005667(transcription factor complex);GO:0005737(cytoplasm);GO:0006325(chromatin organization);GO:0008134(transcription factor binding);GO:0016575(histone deacetylation);GO:0016787(hydrola…	05034(Alcoholism);05203(Viral carcinogenesis);05203(Viral carcinogenesis)	K11409	EC:3.5.1.98	histone deacetylase 9 [Source:MGI Symbol;Acc:MGI:1931221]	protein_coding	4.5643	4.49969	5.01415	0.266713	0.242903	0.233052	18.9562	4.2446	0	0	up	yes
MSTRG.20376	Eps8	ENSMUST00000146442;ENSMUST00000139753;ENSMUST00000111878;ENSMUST00000134630;ENSMUST00000058210	GO:0003779(actin binding);GO:0005515(protein binding);GO:0005737(cytoplasm);GO:0005886(plasma membrane);GO:0005903(brush border);GO:0005938(cell cortex);GO:0007266(Rho protein signal transduction);GO:0008344(adult locomotory behavior);GO:0008360(regulation of cell shape);GO:0010458(exit from mitosis);GO:0014069(postsynaptic density);GO:0016020(membrane);GO:0016601(Rac protein signal transduction)…	NA	K17277	NA	epidermal growth factor receptor pathway substrate 8 [Source:MGI Symbol;Acc:MGI:104684]	protein_coding	8.48348	8.39288	10.2517	0.958444	0.982617	0.912506	9.50673	3.24895	0	0	up	yes
MSTRG.5600	Daam1	ENSMUST00000221317;ENSMUST00000085299;ENSMUST00000223272	GO:0001725(stress fiber);GO:0003779(actin binding);GO:0005515(protein binding);GO:0005737(cytoplasm);GO:0005829(cytosol);GO:0005856(cytoskeleton);GO:0005886(plasma membrane);GO:0016043(cellular component organization);GO:0016055(Wnt signaling pathway);GO:0017048(Rho GTPase binding);GO:0030036(actin cytoskeleton organization);GO:0031514(motile cilium);GO:0036064(ciliary basal body);GO:0042802(iden…	04310(Wnt signaling pathway);04310(Wnt signaling pathway)	K04512	NA	dishevelled associated activator of morphogenesis 1 [Source:MGI Symbol;Acc:MGI:1914596]	protein_coding	17.7115	16.9911	18.2346	4.1118	3.84109	3.82411	4.49497	2.16831	0	0	up	yes
MSTRG.9815	Gbe1	ENSMUST00000171132;ENSMUST00000163832	GO:0003824(catalytic activity);GO:0003844(1,4-alpha-glucan branching enzyme activity);GO:0004553(hydrolase activity, hydrolyzing O-glycosyl compounds);GO:0005737(cytoplasm);GO:0005975(carbohydrate metabolic process);GO:0005978(glycogen biosynthetic process);GO:0016740(transferase activity);GO:0016757(transferase activity, transferring glycosyl groups);GO:0030246(carbohydrate binding);GO:0043169(c…	00500(Starch and sucrose metabolism);00500(Starch and sucrose metabolism)	K00700	EC:2.4.1.18	glucan (1,4-alpha-), branching enzyme 1 [Source:MGI Symbol;Acc:MGI:1921435]	protein_coding	10.2203	10.0411	10.9338	0.57924	0.724728	0.663394	15.8564	3.98699	0	0	up	yes
MSTRG.20335	Apold1	ENSMUST00000167323	GO:0001525(angiogenesis);GO:0001666(response to hypoxia);GO:0005576(extracellular region);GO:0005654(nucleoplasm);GO:0005829(cytosol);GO:0006869(lipid transport);GO:0008289(lipid binding);GO:0016020(membrane);GO:0016021(integral component of membrane);GO:0042118(endothelial cell activation);GO:0042157(lipoprotein metabolic process);GO:0045601(regulation of endothelial cell differentiation)	NA	NA	NA	apolipoprotein L domain containing 1 [Source:MGI Symbol;Acc:MGI:2685921]	protein_coding	343.841	297.241	295.909	31.6223	29.4611	31.1405	10.1599	3.34482	0	0	up	yes
MSTRG.6912	Vcan	ENSMUST00000109546;ENSMUST00000159910;ENSMUST00000160740;ENSMUST00000162715;ENSMUST00000159285;ENSMUST00000159337;ENSMUST00000109543;ENSMUST00000109544	GO:0005509(calcium ion binding);GO:0005540(hyaluronic acid binding);GO:0005576(extracellular region);GO:0007155(cell adhesion);GO:0030246(carbohydrate binding);GO:0030246(carbohydrate binding)	04514(Cell adhesion molecules (CAMs));04514(Cell adhesion molecules (CAMs))	K06793	NA	versican [Source:MGI Symbol;Acc:MGI:102889]	protein_coding	0.603025	0.567871	0.550563	7.68551	8.0874	7.7623	0.073144	-3.77312	0	0	down	yes
MSTRG.24350	Col12a1	ENSMUST00000071750;ENSMUST00000135009;ENSMUST00000121227	GO:0005515(protein binding);GO:0005576(extracellular region);GO:0005581(collagen trimer);GO:0005595(collagen type XII trimer);GO:0005615(extracellular space);GO:0007155(cell adhesion);GO:0030020(extracellular matrix structural constituent conferring tensile strength);GO:0035987(endodermal cell differentiation);GO:0062023(collagen-containing extracellular matrix);GO:0062023(collagen-containing ext…	04974(Protein digestion and absorption);04974(Protein digestion and absorption)	K08132	NA	collagen, type XII, alpha 1 [Source:MGI Symbol;Acc:MGI:88448]	protein_coding	9.72047	8.98182	9.31721	0.360279	0.35395	0.304341	27.5087	4.78181	0	0	up	yes
MSTRG.13591	Trp53i11	ENSMUST00000090554;ENSMUST00000111266;ENSMUST00000150462	GO:0003674(molecular_function);GO:0005575(cellular_component);GO:0008150(biological_process);GO:0016020(membrane);GO:0016021(integral component of membrane);GO:0016021(integral component of membrane)	NA	NA	NA	transformation related protein 53 inducible protein 11 [Source:MGI Symbol;Acc:MGI:2670995]	protein_coding	43.6682	42.8222	40.1918	6.96603	6.60922	6.8417	6.20476	2.63338	0	0	up	yes
MSTRG.16342	Acer2	ENSMUST00000045224;ENSMUST00000084433	GO:0000139(Golgi membrane);GO:0001953(negative regulation of cell-matrix adhesion);GO:0005794(Golgi apparatus);GO:0006629(lipid metabolic process);GO:0006665(sphingolipid metabolic process);GO:0006672(ceramide metabolic process);GO:0006919(activation of cysteine-type endopeptidase activity involved in apoptotic process);GO:0006974(cellular response to DNA damage stimulus);GO:0008284(positive regu…	00600(Sphingolipid metabolism);04071(Sphingolipid signaling pathway);04071(Sphingolipid signaling pathway)	K01441	EC:3.5.1.23	alkaline ceramidase 2 [Source:MGI Symbol;Acc:MGI:1920932]	protein_coding	38.8504	38.7597	39.1155	4.76417	4.4481	4.34718	8.60844	3.10575	0	0	up	yes
MSTRG.4712	Mpp2	ENSMUST00000100398;ENSMUST00000017458	GO:0005515(protein binding);GO:0005737(cytoplasm);GO:0005856(cytoskeleton);GO:0014069(postsynaptic density);GO:0016020(membrane);GO:0030054(cell junction);GO:0030165(PDZ domain binding);GO:0030425(dendrite);GO:0032590(dendrite membrane);GO:0042995(cell projection);GO:0043197(dendritic spine);GO:0043198(dendritic shaft);GO:0044325(ion channel binding);GO:0045202(synapse);GO:0051260(protein homooli…	NA	NA	NA	membrane protein, palmitoylated 2 (MAGUK p55 subfamily member 2) [Source:MGI Symbol;Acc:MGI:1858257]	protein_coding	15.5326	13.5517	14.9503	1.45127	1.27788	1.13872	11.3847	3.50903	4e-305	2e-302	up	yes
MSTRG.15726	Tet2	ENSMUST00000196398;ENSMUST00000098603	GO:0001822(kidney development);GO:0002318(myeloid progenitor cell differentiation);GO:0003677(DNA binding);GO:0005506(iron ion binding);GO:0005515(protein binding);GO:0005634(nucleus);GO:0005654(nucleoplasm);GO:0006211(5-methylcytosine catabolic process);GO:0006325(chromatin organization);GO:0006493(protein O-linked glycosylation);GO:0007049(cell cycle);GO:0008198(ferrous iron binding);GO:0008270…	NA	NA	NA	tet methylcytosine dioxygenase 2 [Source:MGI Symbol;Acc:MGI:2443298]	protein_coding	15.9376	14.3023	15.8903	3.04728	2.81206	2.93047	5.24813	2.3918	1e-304	1e-301	up	yes
MSTRG.10680	Ier3	ENSMUST00000003635	GO:0005634(nucleus);GO:0043066(negative regulation of apoptotic process);GO:2001020(regulation of response to DNA damage stimulus)	NA	NA	NA	immediate early response 3 [Source:MGI Symbol;Acc:MGI:104814]	protein_coding	131.612	113.892	102.364	8.55119	9.77479	8.59549	12.9216	3.69171	2e-304	1e-301	up	yes
MSTRG.16434	Pde4b	ENSMUST00000097950;ENSMUST00000106901;ENSMUST00000030251;ENSMUST00000106908;ENSMUST00000172616;ENSMUST00000106911	GO:0000930(gamma-tubulin complex);GO:0001780(neutrophil homeostasis);GO:0004114(3',5'-cyclic-nucleotide phosphodiesterase activity);GO:0004115(3',5'-cyclic-AMP phosphodiesterase activity);GO:0005515(protein binding);GO:0005634(nucleus);GO:0005737(cytoplasm);GO:0005813(centrosome);GO:0005829(cytosol);GO:0005891(voltage-gated calcium channel complex);GO:0006198(cAMP catabolic process);GO:0007165(si…	00230(Purine metabolism);04024(cAMP signaling pathway);04928(Parathyroid hormone synthesis, secretion and action);05032(Morphine addiction);05032(Morphine addiction)	K13293	EC:3.1.4.53	phosphodiesterase 4B, cAMP specific [Source:MGI Symbol;Acc:MGI:99557]	protein_coding	9.44924	8.27811	8.86239	0.832807	0.966784	0.998404	9.50314	3.2484	1e-302	5e-300	up	yes
MSTRG.10440	Ppard	ENSMUST00000002320	GO:0000122(negative regulation of transcription by RNA polymerase II);GO:0000790(nuclear chromatin);GO:0000977(RNA polymerase II regulatory region sequence-specific DNA binding);GO:0001103(RNA polymerase II repressing transcription factor binding);GO:0001223(transcription coactivator binding);GO:0001227(DNA-binding transcription repressor activity, RNA polymerase II-specific);GO:0001890(placenta …	03320(PPAR signaling pathway);04310(Wnt signaling pathway);05200(Pathways in cancer);05221(Acute myeloid leukemia)	K04504	NA	peroxisome proliferator activator receptor delta [Source:MGI Symbol;Acc:MGI:101884]	protein_coding	7.1793	6.97772	7.23777	1.54	1.50495	1.39928	4.81407	2.26726	2e-302	1e-299	up	yes
MSTRG.1981	Fam78b	ENSMUST00000126198;ENSMUST00000165874	GO:0003674(molecular_function);GO:0005575(cellular_component);GO:0008150(biological_process);GO:0008150(biological_process)	NA	NA	NA	family with sequence similarity 78, member B [Source:MGI Symbol;Acc:MGI:2443050]	protein_coding	7.41374	7.39986	8.73545	0.69907	0.564777	0.563335	12.8882	3.68798	1e-300	5e-298	up	yes
MSTRG.13701	Ryr3	ENSMUST00000208290;ENSMUST00000134358	GO:0005216(ion channel activity);GO:0005219(ryanodine-sensitive calcium-release channel activity);GO:0005262(calcium channel activity);GO:0005509(calcium ion binding);GO:0005515(protein binding);GO:0005516(calmodulin binding);GO:0005783(endoplasmic reticulum);GO:0005790(smooth endoplasmic reticulum);GO:0005886(plasma membrane);GO:0006811(ion transport);GO:0006816(calcium ion transport);GO:0006874…	04020(Calcium signaling pathway);04371(Apelin signaling pathway);04713(Circadian entrainment);04921(Oxytocin signaling pathway);04970(Salivary secretion);05010(Alzheimer disease);05010(Alzheimer disease)	K04963	NA	ryanodine receptor 3 [Source:MGI Symbol;Acc:MGI:99684]	protein_coding	1.27875	1.21823	1.37266	0.103711	0.101617	0.10936	12.2967	3.6202	6e-299	2e-296	up	yes
MSTRG.1609	Slc26a9	ENSMUST00000147800;ENSMUST00000049027	GO:0005254(chloride channel activity);GO:0006811(ion transport);GO:0006820(anion transport);GO:0006821(chloride transport);GO:0008271(secondary active sulfate transmembrane transporter activity);GO:0008272(sulfate transport);GO:0009986(cell surface);GO:0010628(positive regulation of gene expression);GO:0015116(sulfate transmembrane transporter activity);GO:0015301(anion:anion antiporter activity)…	04978(Mineral absorption);04978(Mineral absorption)	K14706	NA	solute carrier family 26, member 9 [Source:MGI Symbol;Acc:MGI:2444594]	protein_coding	7.50642	6.51346	5.67432	0.205285	0.25689	0.253442	27.5206	4.78244	9e-299	4e-296	up	yes
MSTRG.20970	Gpi1	ENSMUST00000038027;ENSMUST00000205800	GO:0001701(in utero embryonic development);GO:0001707(mesoderm formation);GO:0004347(glucose-6-phosphate isomerase activity);GO:0005125(cytokine activity);GO:0005515(protein binding);GO:0005576(extracellular region);GO:0005615(extracellular space);GO:0005654(nucleoplasm);GO:0005737(cytoplasm);GO:0005829(cytosol);GO:0005886(plasma membrane);GO:0005975(carbohydrate metabolic process);GO:0006094(glu…	00010(Glycolysis / Gluconeogenesis);00030(Pentose phosphate pathway);00500(Starch and sucrose metabolism);00520(Amino sugar and nucleotide sugar metabolism);00520(Amino sugar and nucleotide sugar metabolism)	K01810	EC:5.3.1.9	glucose-6-phosphate isomerase 1 [Source:MGI Symbol;Acc:MGI:95797]	protein_coding	82.5248	75.8485	77.2471	16.1809	17.5908	16.3563	4.70038	2.23278	2e-297	1.27937e-294	up	yes
MSTRG.20214	Eno2	ENSMUST00000204896;ENSMUST00000149652;ENSMUST00000004378;ENSMUST00000112476;ENSMUST00000135626	GO:0000015(phosphopyruvate hydratase complex);GO:0000287(magnesium ion binding);GO:0001917(photoreceptor inner segment);GO:0004634(phosphopyruvate hydratase activity);GO:0005737(cytoplasm);GO:0005829(cytosol);GO:0005886(plasma membrane);GO:0006096(glycolytic process);GO:0009986(cell surface);GO:0016020(membrane);GO:0016829(lyase activity);GO:0019899(enzyme binding);GO:0030426(growth cone);GO:0032…	00010(Glycolysis / Gluconeogenesis);03018(RNA degradation);04066(HIF-1 signaling pathway);04066(HIF-1 signaling pathway)	K01689	EC:4.2.1.11	enolase 2, gamma neuronal [Source:MGI Symbol;Acc:MGI:95394]	protein_coding	29.2298	29.8789	29.1325	6.83941	6.39114	6.53835	4.46364	2.15822	1e-295	5.92517e-293	up	yes
MSTRG.15010	Tiparp	ENSMUST00000047906;ENSMUST00000130705	GO:0000987(cis-regulatory region sequence-specific DNA binding);GO:0001570(vasculogenesis);GO:0001822(kidney development);GO:0003950(NAD+ ADP-ribosyltransferase activity);GO:0005634(nucleus);GO:0006471(protein ADP-ribosylation);GO:0006807(nitrogen compound metabolic process);GO:0008209(androgen metabolic process);GO:0008210(estrogen metabolic process);GO:0008585(female gonad development);GO:00097…	NA	K15259	EC:2.4.2.30	TCDD-inducible poly(ADP-ribose) polymerase [Source:MGI Symbol;Acc:MGI:2159210]	protein_coding	11.2211	11.0251	12.3221	2.04363	2.13238	2.00169	5.59566	2.48431	1e-295	5.82911e-293	up	yes
MSTRG.4822	Ern1	ENSMUST00000106799;ENSMUST00000106800;ENSMUST00000106801;ENSMUST00000001059	GO:0000166(nucleotide binding);GO:0000287(magnesium ion binding);GO:0001935(endothelial cell proliferation);GO:0003824(catalytic activity);GO:0004519(endonuclease activity);GO:0004521(endoribonuclease activity);GO:0004540(ribonuclease activity);GO:0004672(protein kinase activity);GO:0004674(protein serine/threonine kinase activity);GO:0005161(platelet-derived growth factor receptor binding);GO:00…	04140(Autophagy - animal);04141(Protein processing in endoplasmic reticulum);04210(Apoptosis);04932(Non-alcoholic fatty liver disease (NAFLD));05010(Alzheimer disease);05010(Alzheimer disease)	K08852	3.1.26.-;EC:2.7.11.1	endoplasmic reticulum (ER) to nucleus signalling 1 [Source:MGI Symbol;Acc:MGI:1930134]	protein_coding	20.531	20.504	21.9796	5.08129	4.87329	4.87318	4.24977	2.08738	7e-295	3.23836e-292	up	yes
MSTRG.20997	Dpy19l3	ENSMUST00000051377	GO:0000030(mannosyltransferase activity);GO:0005637(nuclear inner membrane);GO:0016020(membrane);GO:0016021(integral component of membrane);GO:0016740(transferase activity);GO:0016757(transferase activity, transferring glycosyl groups);GO:0018406(protein C-linked glycosylation via 2'-alpha-mannosyl-L-tryptophan)	NA	NA	NA	dpy-19-like 3 (C. elegans) [Source:MGI Symbol;Acc:MGI:2443952]	protein_coding	0.228031	0.276872	0.233629	4.28419	4.44926	4.40453	0.0562134	-4.15294	2.99147e-289	1.36002e-286	down	yes
MSTRG.2455	Arfgef3	ENSMUST00000215836;ENSMUST00000019999	GO:0005085(guanyl-nucleotide exchange factor activity);GO:0005086(ARF guanyl-nucleotide exchange factor activity);GO:0010923(negative regulation of phosphatase activity);GO:0016020(membrane);GO:0016021(integral component of membrane);GO:0030036(actin cytoskeleton organization);GO:0030133(transport vesicle);GO:0030658(transport vesicle membrane);GO:0031410(cytoplasmic vesicle);GO:0032012(regulatio…	NA	K17572	NA	ARFGEF family member 3 [Source:MGI Symbol;Acc:MGI:106387]	protein_coding	3.39843	3.12793	3.81099	0.195599	0.241636	0.212392	15.9128	3.99211	1.87098e-288	8.39978e-286	up	yes
MSTRG.16032	Mdn1	ENSMUST00000071642	GO:0000027(ribosomal large subunit assembly);GO:0000166(nucleotide binding);GO:0003674(molecular_function);GO:0005524(ATP binding);GO:0005634(nucleus);GO:0005654(nucleoplasm);GO:0005730(nucleolus);GO:0005829(cytosol);GO:0006364(rRNA processing);GO:0016887(ATPase activity);GO:0030687(preribosome, large subunit precursor);GO:0045111(intermediate filament cytoskeleton)	03008(Ribosome biogenesis in eukaryotes)	K14572	NA	midasin AAA ATPase 1 [Source:MGI Symbol;Acc:MGI:1926159]	protein_coding	1.09881	1.21728	1.09085	8.87699	9.01897	8.83808	0.127438	-2.97213	1.92044e-287	8.51538e-285	down	yes
MSTRG.2777	Ddx21	ENSMUST00000045866	GO:0000166(nucleotide binding);GO:0002376(immune system process);GO:0002735(positive regulation of myeloid dendritic cell cytokine production);GO:0003676(nucleic acid binding);GO:0003723(RNA binding);GO:0003724(RNA helicase activity);GO:0003725(double-stranded RNA binding);GO:0004386(helicase activity);GO:0005515(protein binding);GO:0005524(ATP binding);GO:0005634(nucleus);GO:0005654(nucleoplasm)…	NA	K16911	EC:3.6.4.13	DEAD (Asp-Glu-Ala-Asp) box polypeptide 21 [Source:MGI Symbol;Acc:MGI:1860494]	protein_coding	2.44013	2.28886	2.23371	18.2934	18.3199	19.2278	0.124688	-3.00361	7.89951e-282	3.45999e-279	down	yes
MSTRG.17377	Sema3e	ENSMUST00000073957	GO:0001525(angiogenesis);GO:0001569(branching involved in blood vessel morphogenesis);GO:0001755(neural crest cell migration);GO:0001953(negative regulation of cell-matrix adhesion);GO:0002040(sprouting angiogenesis);GO:0005515(protein binding);GO:0005576(extracellular region);GO:0005615(extracellular space);GO:0005887(integral component of plasma membrane);GO:0007275(multicellular organism devel…	04360(Axon guidance)	K06840	NA	sema domain, immunoglobulin domain (Ig), short basic domain, secreted, (semaphorin) 3E [Source:MGI Symbol;Acc:MGI:1340034]	protein_coding	2.68736	2.81393	3.25113	0.168961	0.191818	0.209348	15.3517	3.94033	7.96123e-280	3.445e-277	up	yes
MSTRG.22588	Ppp1r3b	ENSMUST00000070481;ENSMUST00000210337	GO:0000164(protein phosphatase type 1 complex);GO:0004721(phosphoprotein phosphatase activity);GO:0005515(protein binding);GO:0005975(carbohydrate metabolic process);GO:0005977(glycogen metabolic process);GO:0005979(regulation of glycogen biosynthetic process);GO:0005981(regulation of glycogen catabolic process);GO:0006470(protein dephosphorylation);GO:0008157(protein phosphatase 1 binding);GO:00…	04910(Insulin signaling pathway);04931(Insulin resistance);04931(Insulin resistance)	K07189	NA	protein phosphatase 1, regulatory subunit 3B [Source:MGI Symbol;Acc:MGI:2177268]	protein_coding	13.5395	12.1539	13.2714	2.25537	2.0348	2.0003	6.19423	2.63093	3.07246e-276	1.3137e-273	up	yes
MSTRG.7164	Fst	ENSMUST00000223640;ENSMUST00000231252;ENSMUST00000022287;ENSMUST00000225068	GO:0000122(negative regulation of transcription by RNA polymerase II);GO:0001501(skeletal system development);GO:0002244(hematopoietic progenitor cell differentiation);GO:0005515(protein binding);GO:0005576(extracellular region);GO:0005615(extracellular space);GO:0005634(nucleus);GO:0005737(cytoplasm);GO:0007275(multicellular organism development);GO:0007276(gamete generation);GO:0007389(pattern …	04350(TGF-beta signaling pathway);04350(TGF-beta signaling pathway)	K04661	NA	follistatin [Source:MGI Symbol;Acc:MGI:95586]	protein_coding	9.63511	10.4821	9.99904	0.615375	0.815371	0.704724	14.1029	3.81792	4.45774e-276	1.88358e-273	up	yes
MSTRG.10805	Gtpbp2	ENSMUST00000166701;ENSMUST00000024748;ENSMUST00000166563	GO:0000166(nucleotide binding);GO:0003746(translation elongation factor activity);GO:0003924(GTPase activity);GO:0005515(protein binding);GO:0005525(GTP binding);GO:0006414(translational elongation);GO:0042802(identical protein binding);GO:0043231(intracellular membrane-bounded organelle);GO:0070966(nuclear-transcribed mRNA catabolic process, no-go decay);GO:0072344(rescue of stalled ribosome);GO…	NA	NA	NA	GTP binding protein 2 [Source:MGI Symbol;Acc:MGI:1860138]	protein_coding	23.7265	22.6149	22.608	6.2466	6.13693	6.20988	3.70827	1.89075	8.36746e-276	3.49448e-273	up	yes
MSTRG.3795	Flt4	ENSMUST00000020617	GO:0000166(nucleotide binding);GO:0001525(angiogenesis);GO:0001934(positive regulation of protein phosphorylation);GO:0001938(positive regulation of endothelial cell proliferation);GO:0001944(vasculature development);GO:0001945(lymph vessel development);GO:0001946(lymphangiogenesis);GO:0002040(sprouting angiogenesis);GO:0002244(hematopoietic progenitor cell differentiation);GO:0003016(respiratory…	04010(MAPK signaling pathway);04014(Ras signaling pathway);04015(Rap1 signaling pathway);04151(PI3K-Akt signaling pathway);04510(Focal adhesion);05200(Pathways in cancer);05224(Breast cancer)	K05097	EC:2.7.10.1	FMS-like tyrosine kinase 4 [Source:MGI Symbol;Acc:MGI:95561]	protein_coding	8.17019	7.80424	8.20815	1.7303	1.5755	1.7181	4.81351	2.26709	5.3831e-270	2.19704e-267	up	yes
MSTRG.22629	Ankrd37	ENSMUST00000053558	GO:0005515(protein binding);GO:0005634(nucleus);GO:0005654(nucleoplasm);GO:0005737(cytoplasm);GO:0005739(mitochondrion);GO:0005829(cytosol);GO:0008150(biological_process)	NA	NA	NA	ankyrin repeat domain 37 [Source:MGI Symbol;Acc:MGI:3603344]	protein_coding	15.2476	11.8321	11.9465	0.377588	0.368967	0.458034	32.398	5.01783	8.55938e-268	3.45414e-265	up	yes
MSTRG.2930	Bsg	ENSMUST00000067036;ENSMUST00000179781;ENSMUST00000105381;ENSMUST00000178383	GO:0001618(virus receptor activity);GO:0001917(photoreceptor inner segment);GO:0002080(acrosomal membrane);GO:0005515(protein binding);GO:0005537(mannose binding);GO:0005739(mitochondrion);GO:0005768(endosome);GO:0005789(endoplasmic reticulum membrane);GO:0005886(plasma membrane);GO:0005887(integral component of plasma membrane);GO:0007155(cell adhesion);GO:0007156(homophilic cell adhesion via pl…	NA	K06535	NA	basigin [Source:MGI Symbol;Acc:MGI:88208]	protein_coding	256.236	253.686	231.622	53.7321	56.7692	55.0308	4.47976	2.16342	8.04972e-267	3.21237e-264	up	yes
MSTRG.17574	Fosl2	ENSMUST00000031017	GO:0000976(transcription regulatory region sequence-specific DNA binding);GO:0000977(RNA polymerase II regulatory region sequence-specific DNA binding);GO:0000978(RNA polymerase II cis-regulatory region sequence-specific DNA binding);GO:0000981(DNA-binding transcription factor activity, RNA polymerase II-specific);GO:0001228(DNA-binding transcription activator activity, RNA polymerase II-specific…	04380(Osteoclast differentiation)	K09030	NA	fos-like antigen 2 [Source:MGI Symbol;Acc:MGI:102858]	protein_coding	23.4122	21.3769	22.2168	5.86312	5.67206	5.60378	3.90957	1.96701	1.15243e-259	4.49899e-257	up	yes
MSTRG.6168	Heatr1	ENSMUST00000059270	GO:0000462(maturation of SSU-rRNA from tricistronic rRNA transcript (SSU-rRNA, 5.8S rRNA, LSU-rRNA));GO:0001650(fibrillar center);GO:0005634(nucleus);GO:0005730(nucleolus);GO:0005739(mitochondrion);GO:0006364(rRNA processing);GO:0016020(membrane);GO:0016021(integral component of membrane);GO:0030515(snoRNA binding);GO:0030686(90S preribosome);GO:0032040(small-subunit processome);GO:0034455(t-UTP …	03008(Ribosome biogenesis in eukaryotes)	K14550	NA	HEAT repeat containing 1 [Source:MGI Symbol;Acc:MGI:2442524]	protein_coding	0.845727	0.752443	0.693615	8.53426	9.4964	9.56089	0.0830611	-3.58968	2.90636e-258	1.12242e-255	down	yes
MSTRG.5920	Itpk1;Moap1;Gon7;Gm20604;Gm28051	ENSMUST00000046518;ENSMUST00000191320;ENSMUST00000178384;ENSMUST00000173969;ENSMUST00000178697;ENSMUST00000174651;ENSMUST00000173760;ENSMUST00000179306;ENSMUST00000179263	GO:0000166(nucleotide binding);GO:0000287(magnesium ion binding);GO:0000825(inositol tetrakisphosphate 6-kinase activity);GO:0005524(ATP binding);GO:0005737(cytoplasm);GO:0016301(kinase activity);GO:0016310(phosphorylation);GO:0016324(apical plasma membrane);GO:0016740(transferase activity);GO:0016787(hydrolase activity);GO:0016853(isomerase activity);GO:0021915(neural tube development);GO:003295…	00562(Inositol phosphate metabolism);04070(Phosphatidylinositol signaling system);04070(Phosphatidylinositol signaling system)	K00913	2.7.1.134;EC:2.7.1.159	inositol 1,3,4-triphosphate 5/6 kinase [Source:MGI Symbol;Acc:MGI:2446159];modulator of apoptosis 1 [Source:MGI Symbol;Acc:MGI:1915555];GON7 subunit of KEOPS complex [Source:MGI Symbol;Acc:MGI:4845848];predicted gene 20604 [Source:MGI Symbol;Acc:MGI:5305180];predicted gene, 28051 [Source:MGI Symbol;Acc:MGI:5547787]	protein_coding	5.93919	6.07941	5.95241	1.14112	0.954393	0.964458	5.87293	2.55408	2.42419e-253	9.0695e-251	up	yes
MSTRG.14829	Abhd18	ENSMUST00000203650;ENSMUST00000203472;ENSMUST00000108078;ENSMUST00000159774;ENSMUST00000203892	GO:0003674(molecular_function);GO:0005575(cellular_component);GO:0005576(extracellular region);GO:0008150(biological_process);GO:0008150(biological_process)	NA	NA	NA	abhydrolase domain containing 18 [Source:MGI Symbol;Acc:MGI:1915468]	protein_coding	3.43353	3.48348	3.88957	0.323309	0.389365	0.313949	10.5263	3.39593	6.59184e-250	2.44075e-247	up	yes
MSTRG.14396	B4galt5	ENSMUST00000109221;ENSMUST00000149698	GO:0003945(N-acetyllactosamine synthase activity);GO:0005794(Golgi apparatus);GO:0005975(carbohydrate metabolic process);GO:0006486(protein glycosylation);GO:0006629(lipid metabolic process);GO:0006665(sphingolipid metabolic process);GO:0008489(UDP-galactose:glucosylceramide beta-1,4-galactosyltransferase activity);GO:0010706(ganglioside biosynthetic process via lactosylceramide);GO:0016020(membr…	00512(Mucin type O-glycan biosynthesis);00512(Mucin type O-glycan biosynthesis)	K09905	EC:2.4.1.-	UDP-Gal:betaGlcNAc beta 1,4-galactosyltransferase, polypeptide 5 [Source:MGI Symbol;Acc:MGI:1927169]	protein_coding	29.6962	30.3588	32.0076	7.0375	6.23154	6.17152	4.73559	2.24355	3.70738e-249	1.35872e-246	up	yes
MSTRG.10899	Sema6b	ENSMUST00000167545;ENSMUST00000001256	GO:0001755(neural crest cell migration);GO:0005515(protein binding);GO:0005615(extracellular space);GO:0005886(plasma membrane);GO:0005887(integral component of plasma membrane);GO:0007275(multicellular organism development);GO:0007399(nervous system development);GO:0007411(axon guidance);GO:0016020(membrane);GO:0016021(integral component of membrane);GO:0030154(cell differentiation);GO:0030215(s…	04360(Axon guidance);04360(Axon guidance)	K06842	NA	sema domain, transmembrane domain (TM), and cytoplasmic domain, (semaphorin) 6B [Source:MGI Symbol;Acc:MGI:1202889]	protein_coding	29.5249	29.0293	26.5753	5.65761	5.91651	5.66685	4.93763	2.30382	5.64893e-249	2.04936e-246	up	yes
MSTRG.12920	Grin1	ENSMUST00000114307;ENSMUST00000114308;ENSMUST00000114317;ENSMUST00000114310;ENSMUST00000028335	GO:0001540(amyloid-beta binding);GO:0001661(conditioned taste aversion);GO:0001964(startle response);GO:0001967(suckling behavior);GO:0001975(response to amphetamine);GO:0004970(ionotropic glutamate receptor activity);GO:0004972(NMDA glutamate receptor activity);GO:0005102(signaling receptor binding);GO:0005216(ion channel activity);GO:0005261(cation channel activity);GO:0005262(calcium channel a…	04014(Ras signaling pathway);04015(Rap1 signaling pathway);04020(Calcium signaling pathway);04024(cAMP signaling pathway);04080(Neuroactive ligand-receptor interaction);04713(Circadian entrainment);04720(Long-term potentiation);04724(Glutamatergic synapse);05010(Alzheimer disease);05014(Amyotrophic lateral sclerosis (ALS));05016(Huntington disease);05030(Cocaine addiction);05031(Amphetamine addic…	K05208	NA	glutamate receptor, ionotropic, NMDA1 (zeta 1) [Source:MGI Symbol;Acc:MGI:95819]	protein_coding	2.09074	2.12104	1.9	0.147374	0.152841	0.155336	13.4162	3.74591	6.24568e-249	2.2432e-246	up	yes
MSTRG.3408	Lrp1	ENSMUST00000049149;ENSMUST00000118455;ENSMUST00000121829;ENSMUST00000133620	GO:0002020(protease binding);GO:0005509(calcium ion binding);GO:0005515(protein binding);GO:0005768(endosome);GO:0005769(early endosome);GO:0006897(endocytosis);GO:0006898(receptor-mediated endocytosis);GO:0006909(phagocytosis);GO:0007204(positive regulation of cytosolic calcium ion concentration);GO:0007205(protein kinase C-activating G protein-coupled receptor signaling pathway);GO:0007568(agin…	04979(Cholesterol metabolism);05010(Alzheimer disease);05144(Malaria);05144(Malaria)	K04550	NA	low density lipoprotein receptor-related protein 1 [Source:MGI Symbol;Acc:MGI:96828]	protein_coding	11.7501	11.4697	12.0545	2.23122	2.19061	1.88398	5.59392	2.48386	2.2025e-247	7.83216e-245	up	yes
MSTRG.3014	Zfr2	ENSMUST00000144087;ENSMUST00000117798	GO:0003676(nucleic acid binding);GO:0003725(double-stranded RNA binding);GO:0003727(single-stranded RNA binding);GO:0005634(nucleus);GO:0008150(biological_process);GO:0008270(zinc ion binding);GO:0008270(zinc ion binding)	NA	NA	NA	zinc finger RNA binding protein 2 [Source:MGI Symbol;Acc:MGI:2143792]	protein_coding	2.99449	3.03364	3.49251	0.30914	0.316895	0.282396	10.4803	3.38961	1.14524e-246	4.03258e-244	up	yes
MSTRG.10537	Sik1	ENSMUST00000024839	GO:0000122(negative regulation of transcription by RNA polymerase II);GO:0000166(nucleotide binding);GO:0000287(magnesium ion binding);GO:0002028(regulation of sodium ion transport);GO:0004672(protein kinase activity);GO:0004674(protein serine/threonine kinase activity);GO:0005515(protein binding);GO:0005524(ATP binding);GO:0005634(nucleus);GO:0005737(cytoplasm);GO:0005829(cytosol);GO:0006468(pro…	04922(Glucagon signaling pathway)	K19008	EC:2.7.11.1	salt inducible kinase 1 [Source:MGI Symbol;Acc:MGI:104754]	protein_coding	23.2547	21.8082	21.2701	4.79147	4.80881	4.3291	4.76209	2.2516	1.26827e-246	4.42244e-244	up	yes
MSTRG.654	Piga	ENSMUST00000112255;ENSMUST00000033754;ENSMUST00000208261	GO:0000506(glycosylphosphatidylinositol-N-acetylglucosaminyltransferase (GPI-GnT) complex);GO:0005783(endoplasmic reticulum);GO:0005789(endoplasmic reticulum membrane);GO:0006506(GPI anchor biosynthetic process);GO:0016020(membrane);GO:0016021(integral component of membrane);GO:0016740(transferase activity);GO:0016757(transferase activity, transferring glycosyl groups);GO:0017176(phosphatidylinos…	00563(Glycosylphosphatidylinositol (GPI)-anchor biosynthesis);00563(Glycosylphosphatidylinositol (GPI)-anchor biosynthesis)	K03857	EC:2.4.1.198	phosphatidylinositol glycan anchor biosynthesis, class A [Source:MGI Symbol;Acc:MGI:99461]	protein_coding	7.79369	7.9368	7.88952	1.75606	1.86172	1.72669	4.41952	2.14389	4.22938e-246	1.4606e-243	up	yes
MSTRG.19916	Adamts9	ENSMUST00000113438;ENSMUST00000167391	GO:0003179(heart valve morphogenesis);GO:0003229(ventricular cardiac muscle tissue development);GO:0004175(endopeptidase activity);GO:0004222(metalloendopeptidase activity);GO:0005576(extracellular region);GO:0005615(extracellular space);GO:0005783(endoplasmic reticulum);GO:0006508(proteolysis);GO:0008233(peptidase activity);GO:0008237(metallopeptidase activity);GO:0008270(zinc ion binding);GO:00…	NA	K08624	EC:3.4.24.-	a disintegrin-like and metallopeptidase (reprolysin type) with thrombospondin type 1 motif, 9 [Source:MGI Symbol;Acc:MGI:1916320]	protein_coding	24.4792	22.5289	26.0637	5.1876	4.6268	4.96611	4.94379	2.30562	7.82579e-245	2.67687e-242	up	yes
MSTRG.1179	Atic	ENSMUST00000027384	GO:0003360(brainstem development);GO:0003824(catalytic activity);GO:0003937(IMP cyclohydrolase activity);GO:0004643(phosphoribosylaminoimidazolecarboxamide formyltransferase activity);GO:0005739(mitochondrion);GO:0005829(cytosol);GO:0005886(plasma membrane);GO:0006164(purine nucleotide biosynthetic process);GO:0006189('de novo' IMP biosynthetic process);GO:0008152(metabolic process);GO:0009116(nu…	00230(Purine metabolism);00670(One carbon pool by folate);01523(Antifolate resistance)	K00602	3.5.4.10;EC:2.1.2.3	5-aminoimidazole-4-carboxamide ribonucleotide formyltransferase/IMP cyclohydrolase [Source:MGI Symbol;Acc:MGI:1351352]	protein_coding	1.13831	1.05594	0.97108	9.4091	9.72573	9.2783	0.111404	-3.16613	2.19843e-244	7.44896e-242	down	yes
MSTRG.18914	Trrap	ENSMUST00000100467;ENSMUST00000038980;ENSMUST00000132925;ENSMUST00000213013;ENSMUST00000094120;ENSMUST00000128550	GO:0000123(histone acetyltransferase complex);GO:0000812(Swr1 complex);GO:0003712(transcription coregulator activity);GO:0005515(protein binding);GO:0005634(nucleus);GO:0005654(nucleoplasm);GO:0005794(Golgi apparatus);GO:0016301(kinase activity);GO:0016310(phosphorylation);GO:0016573(histone acetylation);GO:0016578(histone deubiquitination);GO:0016740(transferase activity);GO:0030914(STAGA comple…	05166(Human T-cell leukemia virus 1 infection);05166(Human T-cell leukemia virus 1 infection)	K08874	NA	transformation/transcription domain-associated protein [Source:MGI Symbol;Acc:MGI:2153272]	protein_coding	63.3924	62.8679	65.576	21.2876	21.176	20.6644	3.03885	1.60352	4.67224e-243	1.5683e-240	up	yes
MSTRG.8040	Loxl2	ENSMUST00000022660	GO:0000122(negative regulation of transcription by RNA polymerase II);GO:0000785(chromatin);GO:0001666(response to hypoxia);GO:0001837(epithelial to mesenchymal transition);GO:0001935(endothelial cell proliferation);GO:0002040(sprouting angiogenesis);GO:0004720(protein-lysine 6-oxidase activity);GO:0005044(scavenger receptor activity);GO:0005507(copper ion binding);GO:0005509(calcium ion binding)…	NA	K00280	EC:1.4.3.-	lysyl oxidase-like 2 [Source:MGI Symbol;Acc:MGI:2137913]	protein_coding	36.0523	35.1932	33.0167	6.92342	7.80043	7.08666	4.78036	2.25712	5.95059e-243	1.9789e-240	up	yes
MSTRG.9167	Scn8a	ENSMUST00000096198;ENSMUST00000108909;ENSMUST00000108908;ENSMUST00000200963;ENSMUST00000201484;ENSMUST00000201438;ENSMUST00000200933	GO:0001518(voltage-gated sodium channel complex);GO:0005216(ion channel activity);GO:0005244(voltage-gated ion channel activity);GO:0005248(voltage-gated sodium channel activity);GO:0005261(cation channel activity);GO:0005272(sodium channel activity);GO:0005515(protein binding);GO:0005886(plasma membrane);GO:0006811(ion transport);GO:0006814(sodium ion transport);GO:0016020(membrane);GO:0016021(i…	NA	K04840	NA	sodium channel, voltage-gated, type VIII, alpha [Source:MGI Symbol;Acc:MGI:103169]	protein_coding	5.37167	4.91214	4.54169	0.948566	0.943285	0.965974	5.18768	2.37509	3.73252e-242	1.22988e-239	up	yes
MSTRG.1932	Fmo3	ENSMUST00000028010	GO:0004497(monooxygenase activity);GO:0004499(N,N-dimethylaniline monooxygenase activity);GO:0005783(endoplasmic reticulum);GO:0005789(endoplasmic reticulum membrane);GO:0016020(membrane);GO:0016021(integral component of membrane);GO:0016491(oxidoreductase activity);GO:0016597(amino acid binding);GO:0017144(drug metabolic process);GO:0031090(organelle membrane);GO:0034899(trimethylamine monooxyge…	00982(Drug metabolism - cytochrome P450)	K00485	EC:1.14.13.8	flavin containing monooxygenase 3 [Source:MGI Symbol;Acc:MGI:1100496]	protein_coding	1.98691	1.85009	1.98303	0.056451	0.0382683	0.054085	39.112	5.28954	1.21434e-241	3.96495e-239	up	yes
MSTRG.3591	Igfbp3	ENSMUST00000020702;ENSMUST00000135887	GO:0001558(regulation of cell growth);GO:0001649(osteoblast differentiation);GO:0001933(negative regulation of protein phosphorylation);GO:0001968(fibronectin binding);GO:0005520(insulin-like growth factor binding);GO:0005576(extracellular region);GO:0005615(extracellular space);GO:0005634(nucleus);GO:0005720(nuclear heterochromatin);GO:0006468(protein phosphorylation);GO:0008160(protein tyrosine…	04115(p53 signaling pathway);04218(Cellular senescence);05202(Transcriptional misregulation in cancer);05202(Transcriptional misregulation in cancer)	K10138	NA	insulin-like growth factor binding protein 3 [Source:MGI Symbol;Acc:MGI:96438]	protein_coding	35.6958	30.8017	28.4308	2.90413	2.43579	3.09127	11.2592	3.49303	2.48022e-241	8.02519e-239	up	yes
MSTRG.17332	Cfap69	ENSMUST00000135252;ENSMUST00000061008;ENSMUST00000054865;ENSMUST00000148193	GO:0003674(molecular_function);GO:0005737(cytoplasm);GO:0005929(cilium);GO:0007283(spermatogenesis);GO:0007608(sensory perception of smell);GO:0030154(cell differentiation);GO:0031514(motile cilium);GO:0042048(olfactory behavior);GO:0042995(cell projection);GO:0050896(response to stimulus);GO:0097225(sperm midpiece);GO:0097730(non-motile cilium);GO:1902093(positive regulation of flagellated sperm…	NA	NA	NA	cilia and flagella associated protein 69 [Source:MGI Symbol;Acc:MGI:2443778]	protein_coding	5.90505	5.76977	6.94775	0.544347	0.404735	0.462518	13.1925	3.72165	5.15375e-240	1.63807e-237	up	yes
MSTRG.2700	Man1a	ENSMUST00000003843;ENSMUST00000105470;ENSMUST00000220088	GO:0000139(Golgi membrane);GO:0003824(catalytic activity);GO:0004571(mannosyl-oligosaccharide 1,2-alpha-mannosidase activity);GO:0005509(calcium ion binding);GO:0005783(endoplasmic reticulum);GO:0005793(endoplasmic reticulum-Golgi intermediate compartment);GO:0005794(Golgi apparatus);GO:0005829(cytosol);GO:0006486(protein glycosylation);GO:0006491(N-glycan processing);GO:0008152(metabolic process…	00510(N-Glycan biosynthesis);04141(Protein processing in endoplasmic reticulum);04141(Protein processing in endoplasmic reticulum)	K01230	EC:3.2.1.113	mannosidase 1, alpha [Source:MGI Symbol;Acc:MGI:104677]	protein_coding	25.0026	22.6748	23.2662	5.0347	5.44003	5.5518	4.42664	2.14621	5.155e-239	1.6241e-236	up	yes
MSTRG.8811	Kdelr3	ENSMUST00000010974	GO:0000139(Golgi membrane);GO:0005046(KDEL sequence binding);GO:0005783(endoplasmic reticulum);GO:0005789(endoplasmic reticulum membrane);GO:0005794(Golgi apparatus);GO:0005801(cis-Golgi network);GO:0006621(protein retention in ER lumen);GO:0006888(endoplasmic reticulum to Golgi vesicle-mediated transport);GO:0006890(retrograde vesicle-mediated transport, Golgi to endoplasmic reticulum);GO:001503…	NA	K10949	NA	KDEL (Lys-Asp-Glu-Leu) endoplasmic reticulum protein retention receptor 3 [Source:MGI Symbol;Acc:MGI:2145953]	protein_coding	55.9658	50.0419	49.7489	8.70566	9.20083	9.34127	5.71631	2.51508	5.94696e-239	1.85731e-236	up	yes
MSTRG.20405	Cmas	ENSMUST00000032419	GO:0006054(N-acetylneuraminate metabolic process);GO:0008781(N-acylneuraminate cytidylyltransferase activity)	00520(Amino sugar and nucleotide sugar metabolism)	K21749	2.7.7.92;EC:2.7.7.43	cytidine monophospho-N-acetylneuraminic acid synthetase [Source:MGI Symbol;Acc:MGI:1337124]	protein_coding	21.705	20.8433	22.1225	6.645	6.31621	6.28831	3.35961	1.74829	1.50712e-238	4.66636e-236	up	yes
MSTRG.9513	Bcl6	ENSMUST00000023151	GO:0000122(negative regulation of transcription by RNA polymerase II);GO:0000902(cell morphogenesis);GO:0000977(RNA polymerase II regulatory region sequence-specific DNA binding);GO:0000978(RNA polymerase II cis-regulatory region sequence-specific DNA binding);GO:0001161(intronic transcription regulatory region sequence-specific DNA binding);GO:0001227(DNA-binding transcription repressor activity…	04068(FoxO signaling pathway);05202(Transcriptional misregulation in cancer)	K15618	NA	B cell leukemia/lymphoma 6 [Source:MGI Symbol;Acc:MGI:107187]	protein_coding	2.58951	2.33034	2.82607	0.202346	0.228651	0.188272	12.5081	3.6448	4.20033e-238	1.28939e-235	up	yes
MSTRG.14777	Atp11b	ENSMUST00000198599;ENSMUST00000029257;ENSMUST00000199892	GO:0000166(nucleotide binding);GO:0000287(magnesium ion binding);GO:0005524(ATP binding);GO:0005783(endoplasmic reticulum);GO:0005802(trans-Golgi network);GO:0005886(plasma membrane);GO:0015914(phospholipid transport);GO:0016020(membrane);GO:0016021(integral component of membrane);GO:0045332(phospholipid translocation);GO:0046872(metal ion binding);GO:0055037(recycling endosome);GO:0140326(ATPase…	NA	K01530	EC:7.6.2.1	ATPase, class VI, type 11B [Source:MGI Symbol;Acc:MGI:1923545]	protein_coding	11.8163	11.2834	12.201	3.08276	3.21551	3.19681	3.71778	1.89444	5.07574e-235	1.54492e-232	up	yes
MSTRG.14835	Jade1	ENSMUST00000170711;ENSMUST00000163764;ENSMUST00000191952;ENSMUST00000168086	GO:0000123(histone acetyltransferase complex);GO:0003713(transcription coactivator activity);GO:0005634(nucleus);GO:0005694(chromosome);GO:0005737(cytoplasm);GO:0005829(cytosol);GO:0005856(cytoskeleton);GO:0005886(plasma membrane);GO:0006915(apoptotic process);GO:0016607(nuclear speck);GO:0036064(ciliary basal body);GO:0042995(cell projection);GO:0043966(histone H3 acetylation);GO:0043981(histone…	NA	K11347	NA	jade family PHD finger 1 [Source:MGI Symbol;Acc:MGI:1925835]	protein_coding	6.34953	6.40583	7.37984	1.26835	1.2112	1.14322	5.55796	2.47456	1.50652e-233	4.5469e-231	up	yes
MSTRG.22839	Jak3;Insl3	ENSMUST00000110012;ENSMUST00000051995;ENSMUST00000110013;ENSMUST00000034261	GO:0000166(nucleotide binding);GO:0004672(protein kinase activity);GO:0004713(protein tyrosine kinase activity);GO:0004715(non-membrane spanning protein tyrosine kinase activity);GO:0005524(ATP binding);GO:0005856(cytoskeleton);GO:0006468(protein phosphorylation);GO:0016020(membrane);GO:0016301(kinase activity);GO:0016310(phosphorylation);GO:0016740(transferase activity);GO:0018108(peptidyl-tyros…	04062(Chemokine signaling pathway);04151(PI3K-Akt signaling pathway);04217(Necroptosis);04550(Signaling pathways regulating pluripotency of stem cells);04630(Jak-STAT signaling pathway);04658(Th1 and Th2 cell differentiation);04659(Th17 cell differentiation);05161(Hepatitis B);05162(Measles);05166(Human T-cell leukemia virus 1 infection);05169(Epstein-Barr virus infection);05200(Pathways in cance…	K11218;K21999	EC:2.7.10.2	Janus kinase 3 [Source:MGI Symbol;Acc:MGI:99928];insulin-like 3 [Source:MGI Symbol;Acc:MGI:108427]	protein_coding	38.6795	35.706	34.0198	7.90959	7.06384	7.15516	4.89888	2.29245	1.70663e-233	5.10796e-231	up	yes
MSTRG.1092	Fam117b	ENSMUST00000036540	GO:0003674(molecular_function);GO:0008150(biological_process)	NA	NA	NA	family with sequence similarity 117, member B [Source:MGI Symbol;Acc:MGI:1920000]	protein_coding	33.9715	32.5955	34.0188	9.30169	9.97225	9.42738	3.50457	1.80924	1.41848e-232	4.17592e-230	up	yes
MSTRG.2559	Rnf217	ENSMUST00000081989	GO:0000151(ubiquitin ligase complex);GO:0000209(protein polyubiquitination);GO:0004842(ubiquitin-protein transferase activity);GO:0005737(cytoplasm);GO:0006511(ubiquitin-dependent protein catabolic process);GO:0016020(membrane);GO:0016021(integral component of membrane);GO:0016567(protein ubiquitination);GO:0016740(transferase activity);GO:0031624(ubiquitin conjugating enzyme binding);GO:0032436(…	NA	K11977	EC:2.3.2.31	ring finger protein 217 [Source:MGI Symbol;Acc:MGI:3610311]	protein_coding	4.1496	4.12692	4.70737	0.883306	0.790494	0.82432	5.19747	2.37781	1.16994e-229	3.36155e-227	up	yes
MSTRG.13374	Lrp2	ENSMUST00000080953;ENSMUST00000100051;ENSMUST00000092551	GO:0001822(kidney development);GO:0001843(neural tube closure);GO:0003139(secondary heart field specification);GO:0003148(outflow tract septum morphogenesis);GO:0003223(ventricular compact myocardium morphogenesis);GO:0003281(ventricular septum development);GO:0005509(calcium ion binding);GO:0005515(protein binding);GO:0005615(extracellular space);GO:0005737(cytoplasm);GO:0005768(endosome);GO:000…	04340(Hedgehog signaling pathway);04918(Thyroid hormone synthesis);04979(Cholesterol metabolism);04979(Cholesterol metabolism)	K06233	NA	low density lipoprotein receptor-related protein 2 [Source:MGI Symbol;Acc:MGI:95794]	protein_coding	0.0808569	0.0559794	0.0532245	2.02323	1.99181	1.88633	0.0322062	-4.95652	1.33605e-228	3.80837e-226	down	yes
MSTRG.17199	Per3	ENSMUST00000103204	GO:0000122(negative regulation of transcription by RNA polymerase II);GO:0000976(transcription regulatory region sequence-specific DNA binding);GO:0001222(transcription corepressor binding);GO:0005515(protein binding);GO:0005634(nucleus);GO:0005737(cytoplasm);GO:0007623(circadian rhythm);GO:0008134(transcription factor binding);GO:0009416(response to light stimulus);GO:0019900(kinase binding);GO:…	04710(Circadian rhythm);04713(Circadian entrainment)	K21945	NA	period circadian clock 3 [Source:MGI Symbol;Acc:MGI:1277134]	protein_coding	5.59851	5.63543	6.11798	1.26651	1.11106	1.21357	4.83186	2.27258	3.67143e-225	1.03829e-222	up	yes
MSTRG.19028	Samd9l	ENSMUST00000120087;ENSMUST00000201638	GO:0005515(protein binding);GO:0005515(protein binding)	NA	NA	NA	sterile alpha motif domain containing 9-like [Source:MGI Symbol;Acc:MGI:1343184]	protein_coding	4.45044	4.18713	4.03187	24.8721	26.6128	25.8363	0.163855	-2.60951	3.81648e-223	1.07088e-220	down	yes
MSTRG.12676	Pfkfb3	ENSMUST00000192949;ENSMUST00000114846;ENSMUST00000179584;ENSMUST00000183869;ENSMUST00000028114	GO:0003824(catalytic activity);GO:0003873(6-phosphofructo-2-kinase activity);GO:0004331(fructose-2,6-bisphosphate 2-phosphatase activity);GO:0005524(ATP binding);GO:0005654(nucleoplasm);GO:0005829(cytosol);GO:0006000(fructose metabolic process);GO:0006003(fructose 2,6-bisphosphate metabolic process);GO:0007420(brain development);GO:0008152(metabolic process);GO:0016301(kinase activity);GO:0016310…	00051(Fructose and mannose metabolism);04066(HIF-1 signaling pathway);04152(AMPK signaling pathway);04152(AMPK signaling pathway)	K01103	3.1.3.46;EC:2.7.1.105	6-phosphofructo-2-kinase/fructose-2,6-biphosphatase 3 [Source:MGI Symbol;Acc:MGI:2181202]	protein_coding	10.7045	10.3536	12.0357	2.22258	2.33469	2.37566	4.77343	2.25503	9.70205e-222	2.70123e-219	up	yes
MSTRG.19738	Cyp26b1	ENSMUST00000205228;ENSMUST00000204146;ENSMUST00000168003;ENSMUST00000077705	GO:0001709(cell fate determination);GO:0001768(establishment of T cell polarity);GO:0001822(kidney development);GO:0001972(retinoic acid binding);GO:0004497(monooxygenase activity);GO:0005506(iron ion binding);GO:0005737(cytoplasm);GO:0005783(endoplasmic reticulum);GO:0005789(endoplasmic reticulum membrane);GO:0006805(xenobiotic metabolic process);GO:0006954(inflammatory response);GO:0007140(male…	00830(Retinol metabolism);00830(Retinol metabolism)	K12664	NA	cytochrome P450, family 26, subfamily b, polypeptide 1 [Source:MGI Symbol;Acc:MGI:2176159]	protein_coding	6.82583	6.41444	6.01343	0.473719	0.365312	0.516367	14.2052	3.82835	6.2191e-217	1.7182e-214	up	yes
MSTRG.10493	Abcg1	ENSMUST00000024829;ENSMUST00000236427	GO:0000139(Golgi membrane);GO:0000166(nucleotide binding);GO:0005524(ATP binding);GO:0005739(mitochondrion);GO:0005768(endosome);GO:0005783(endoplasmic reticulum);GO:0005789(endoplasmic reticulum membrane);GO:0005794(Golgi apparatus);GO:0005886(plasma membrane);GO:0006869(lipid transport);GO:0008203(cholesterol metabolic process);GO:0009897(external side of plasma membrane);GO:0010033(response to…	02010(ABC transporters);02010(ABC transporters)	K05679	NA	ATP binding cassette subfamily G member 1 [Source:MGI Symbol;Acc:MGI:107704]	protein_coding	40.1954	40.1581	39.2021	12.6096	12.5773	13.187	3.11554	1.63948	1.16517e-216	3.19452e-214	up	yes
MSTRG.5237	Odc1	ENSMUST00000171737	GO:0001822(kidney development);GO:0003824(catalytic activity);GO:0004586(ornithine decarboxylase activity);GO:0005737(cytoplasm);GO:0005829(cytosol);GO:0006595(polyamine metabolic process);GO:0006596(polyamine biosynthetic process);GO:0008284(positive regulation of cell population proliferation);GO:0009446(putrescine biosynthetic process);GO:0009615(response to virus);GO:0016829(lyase activity);G…	00330(Arginine and proline metabolism);00480(Glutathione metabolism)	K01581	EC:4.1.1.17	ornithine decarboxylase, structural 1 [Source:MGI Symbol;Acc:MGI:97402]	protein_coding	84.6679	80.0957	74.5111	20.0149	21.1397	20.2102	3.89922	1.96318	1.40176e-213	3.75714e-211	up	yes
MSTRG.18742	Serpine1	ENSMUST00000041388	GO:0001300(chronological cell aging);GO:0001525(angiogenesis);GO:0002020(protease binding);GO:0004867(serine-type endopeptidase inhibitor activity);GO:0005102(signaling receptor binding);GO:0005576(extracellular region);GO:0005615(extracellular space);GO:0010469(regulation of signaling receptor activity);GO:0010757(negative regulation of plasminogen activation);GO:0010951(negative regulation of e…	04066(HIF-1 signaling pathway);04115(p53 signaling pathway);04218(Cellular senescence);04371(Apelin signaling pathway);04390(Hippo signaling pathway);04610(Complement and coagulation cascades);04933(AGE-RAGE signaling pathway in diabetic complications);05142(Chagas disease (American trypanosomiasis))	K03982	NA	serine (or cysteine) peptidase inhibitor, clade E, member 1 [Source:MGI Symbol;Acc:MGI:97608]	protein_coding	11.9006	10.1973	11.2596	1.58929	1.41291	1.38157	7.6093	2.92776	1.77627e-213	4.72566e-211	up	yes
MSTRG.9777	Col8a1	ENSMUST00000089332	GO:0001525(angiogenesis);GO:0005201(extracellular matrix structural constituent);GO:0005515(protein binding);GO:0005576(extracellular region);GO:0005581(collagen trimer);GO:0005604(basement membrane);GO:0005615(extracellular space);GO:0007155(cell adhesion);GO:0010811(positive regulation of cell-substrate adhesion);GO:0030020(extracellular matrix structural constituent conferring tensile strength…	NA	NA	NA	collagen, type VIII, alpha 1 [Source:MGI Symbol;Acc:MGI:88463]	protein_coding	0.309961	0.252082	0.292605	4.30813	4.50721	4.91146	0.0622612	-4.00552	3.52512e-213	9.30944e-211	down	yes
MSTRG.12421	Sema4g	ENSMUST00000026225;ENSMUST00000179305	GO:0001755(neural crest cell migration);GO:0005515(protein binding);GO:0005615(extracellular space);GO:0005886(plasma membrane);GO:0005887(integral component of plasma membrane);GO:0007275(multicellular organism development);GO:0007399(nervous system development);GO:0007411(axon guidance);GO:0016020(membrane);GO:0016021(integral component of membrane);GO:0030154(cell differentiation);GO:0030215(s…	04360(Axon guidance);04360(Axon guidance)	K06521	NA	sema domain, immunoglobulin domain (Ig), transmembrane domain (TM) and short cytoplasmic domain, (semaphorin) 4G [Source:MGI Symbol;Acc:MGI:1347047]	protein_coding	8.94785	9.06382	7.93335	1.75675	1.71438	1.70312	5.01426	2.32604	1.7567e-212	4.60539e-210	up	yes
MSTRG.8250	Clybl	ENSMUST00000026625	GO:0000287(magnesium ion binding);GO:0003824(catalytic activity);GO:0004474(malate synthase activity);GO:0005739(mitochondrion);GO:0016740(transferase activity);GO:0016787(hydrolase activity);GO:0016829(lyase activity);GO:0046872(metal ion binding);GO:0047777((S)-citramalyl-CoA lyase activity);GO:0070207(protein homotrimerization);GO:0106064(regulation of cobalamin metabolic process);GO:0106121(p…	NA	K11390	EC:4.1.-.-	citrate lyase beta like [Source:MGI Symbol;Acc:MGI:1916884]	protein_coding	4.23354	4.24971	4.05009	0.72902	0.698234	0.641077	6.05963	2.59923	2.26033e-212	5.88275e-210	up	yes
MSTRG.3145	Utp20	ENSMUST00000004470;ENSMUST00000220188	GO:0005730(nucleolus);GO:0005886(plasma membrane);GO:0006364(rRNA processing);GO:0006364(rRNA processing)	NA	K14772	NA	UTP20 small subunit processome component [Source:MGI Symbol;Acc:MGI:1917933]	protein_coding	1.26877	1.2735	1.05417	11.5572	13.0801	11.6596	0.0990841	-3.3352	5.65446e-212	1.45061e-209	down	yes
MSTRG.6443	Nrn1	ENSMUST00000037623;ENSMUST00000224323;ENSMUST00000224960;ENSMUST00000223611	GO:0005515(protein binding);GO:0005615(extracellular space);GO:0005886(plasma membrane);GO:0007399(nervous system development);GO:0007409(axonogenesis);GO:0016020(membrane);GO:0016021(integral component of membrane);GO:0030054(cell junction);GO:0031225(anchored component of membrane);GO:0032281(AMPA glutamate receptor complex);GO:0042802(identical protein binding);GO:0045202(synapse);GO:0046658(a…	NA	NA	NA	neuritin 1 [Source:MGI Symbol;Acc:MGI:1915654]	protein_coding	38.9696	34.7568	33.7245	6.97103	7.23157	7.16746	5.0281	2.33001	1.38458e-210	3.52685e-208	up	yes
MSTRG.6355	Sox4	ENSMUST00000067230	GO:0000976(transcription regulatory region sequence-specific DNA binding);GO:0000978(RNA polymerase II cis-regulatory region sequence-specific DNA binding);GO:0000981(DNA-binding transcription factor activity, RNA polymerase II-specific);GO:0001228(DNA-binding transcription activator activity, RNA polymerase II-specific);GO:0001501(skeletal system development);GO:0001666(response to hypoxia);GO:0…	NA	K09268	NA	SRY (sex determining region Y)-box 4 [Source:MGI Symbol;Acc:MGI:98366]	protein_coding	5.40918	5.07894	5.00918	27.7637	29.2407	27.6128	0.183146	-2.44893	1.05858e-208	2.67747e-206	down	yes
MSTRG.19047	Asb4	ENSMUST00000043294;ENSMUST00000183358	GO:0004842(ubiquitin-protein transferase activity);GO:0005515(protein binding);GO:0016567(protein ubiquitination);GO:0019899(enzyme binding);GO:0031462(Cul2-RING ubiquitin ligase complex);GO:0031466(Cul5-RING ubiquitin ligase complex);GO:0031625(ubiquitin protein ligase binding);GO:0035556(intracellular signal transduction);GO:0051865(protein autoubiquitination);GO:0061630(ubiquitin protein ligas…	NA	K10326	NA	ankyrin repeat and SOCS box-containing 4 [Source:MGI Symbol;Acc:MGI:1929751]	protein_coding	64.3888	55.7528	57.3862	14.8369	14.8415	14.6513	4.00472	2.0017	4.52748e-208	1.13713e-205	up	yes
MSTRG.11754	Smad7	ENSMUST00000174411;ENSMUST00000026999;ENSMUST00000174843	GO:0000122(negative regulation of transcription by RNA polymerase II);GO:0000976(transcription regulatory region sequence-specific DNA binding);GO:0001650(fibrillar center);GO:0001657(ureteric bud development);GO:0002725(negative regulation of T cell cytokine production);GO:0003677(DNA binding);GO:0003700(DNA-binding transcription factor activity);GO:0005515(protein binding);GO:0005518(collagen b…	04350(TGF-beta signaling pathway);04390(Hippo signaling pathway);04390(Hippo signaling pathway)	K19631	NA	SMAD family member 7 [Source:MGI Symbol;Acc:MGI:1100518]	protein_coding	8.32056	8.33684	8.20945	2.29085	2.33495	2.38073	3.54909	1.82745	7.20682e-208	1.7975e-205	up	yes
MSTRG.9164	Slc4a8	ENSMUST00000023776;ENSMUST00000161564;ENSMUST00000162049	GO:0005452(inorganic anion exchanger activity);GO:0005886(plasma membrane);GO:0006811(ion transport);GO:0006814(sodium ion transport);GO:0006820(anion transport);GO:0008021(synaptic vesicle);GO:0008509(anion transmembrane transporter activity);GO:0008510(sodium:bicarbonate symporter activity);GO:0015081(sodium ion transmembrane transporter activity);GO:0015106(bicarbonate transmembrane transporte…	NA	K13859	NA	solute carrier family 4 (anion exchanger), member 8 [Source:MGI Symbol;Acc:MGI:1928745]	protein_coding	6.99911	6.61783	6.58643	1.98764	1.87736	1.97018	3.46234	1.79175	1.02474e-206	2.53826e-204	up	yes
MSTRG.4833	Kpna2	ENSMUST00000018506;ENSMUST00000124541;ENSMUST00000144834;ENSMUST00000140362;ENSMUST00000106768	GO:0005515(protein binding);GO:0005634(nucleus);GO:0005654(nucleoplasm);GO:0005737(cytoplasm);GO:0005829(cytosol);GO:0006606(protein import into nucleus);GO:0006607(NLS-bearing protein import into nucleus);GO:0008139(nuclear localization sequence binding);GO:0010494(cytoplasmic stress granule);GO:0015031(protein transport);GO:0042025(host cell nucleus);GO:0042826(histone deacetylase binding);GO:0…	05164(Influenza A);05164(Influenza A)	K15043	NA	karyopherin (importin) alpha 2 [Source:MGI Symbol;Acc:MGI:103561]	protein_coding	9.48708	9.56325	9.38622	43.8404	47.2182	45.0831	0.208875	-2.25929	1.51352e-206	3.72325e-204	down	yes
MSTRG.1193	Igfbp5	ENSMUST00000027377	GO:0001558(regulation of cell growth);GO:0001649(osteoblast differentiation);GO:0001968(fibronectin binding);GO:0005520(insulin-like growth factor binding);GO:0005576(extracellular region);GO:0005615(extracellular space);GO:0007565(female pregnancy);GO:0007568(aging);GO:0014912(negative regulation of smooth muscle cell migration);GO:0016942(insulin-like growth factor binding protein complex);GO:0…	NA	NA	NA	insulin-like growth factor binding protein 5 [Source:MGI Symbol;Acc:MGI:96440]	protein_coding	56.1595	47.708	46.0509	8.44765	7.27223	8.39454	6.21696	2.63621	3.77326e-206	9.21908e-204	up	yes
MSTRG.14574	Arfgap1;Col20a1	ENSMUST00000108861;ENSMUST00000108859;ENSMUST00000029092;ENSMUST00000185115;ENSMUST00000108856	GO:0000139(Golgi membrane);GO:0005096(GTPase activator activity);GO:0005515(protein binding);GO:0005737(cytoplasm);GO:0005794(Golgi apparatus);GO:0014069(postsynaptic density);GO:0015031(protein transport);GO:0016192(vesicle-mediated transport);GO:0030100(regulation of endocytosis);GO:0032012(regulation of ARF protein signal transduction);GO:0043547(positive regulation of GTPase activity);GO:0045…	04144(Endocytosis);04144(Endocytosis)	K12492	NA	ADP-ribosylation factor GTPase activating protein 1 [Source:MGI Symbol;Acc:MGI:2183559];collagen, type XX, alpha 1 [Source:MGI Symbol;Acc:MGI:1920618]	protein_coding	12.1793	12.3348	13.3419	3.61452	3.74095	3.75647	3.40679	1.76841	7.72974e-206	1.87582e-203	up	yes
MSTRG.8630	St3gal1	ENSMUST00000229028;ENSMUST00000092640;ENSMUST00000229213	GO:0003836(beta-galactoside (CMP) alpha-2,3-sialyltransferase activity);GO:0005576(extracellular region);GO:0005794(Golgi apparatus);GO:0006054(N-acetylneuraminate metabolic process);GO:0006468(protein phosphorylation);GO:0006486(protein glycosylation);GO:0006487(protein N-linked glycosylation);GO:0008373(sialyltransferase activity);GO:0016020(membrane);GO:0016021(integral component of membrane);…	00512(Mucin type O-glycan biosynthesis);00533(Glycosaminoglycan biosynthesis - keratan sulfate);00603(Glycosphingolipid biosynthesis - globo and isoglobo series);00604(Glycosphingolipid biosynthesis - ganglio series);00604(Glycosphingolipid biosynthesis - ganglio series)	K00780	EC:2.4.99.4	ST3 beta-galactoside alpha-2,3-sialyltransferase 1 [Source:MGI Symbol;Acc:MGI:98304]	protein_coding	10.6996	10.3189	10.6448	2.89661	3.01536	3.02984	3.54104	1.82418	2.81147e-205	6.77696e-203	up	yes
MSTRG.8801	Maff	ENSMUST00000163691;ENSMUST00000096350;ENSMUST00000229285;ENSMUST00000229130	GO:0000978(RNA polymerase II cis-regulatory region sequence-specific DNA binding);GO:0001228(DNA-binding transcription activator activity, RNA polymerase II-specific);GO:0001701(in utero embryonic development);GO:0003677(DNA binding);GO:0003700(DNA-binding transcription factor activity);GO:0005634(nucleus);GO:0005654(nucleoplasm);GO:0005739(mitochondrion);GO:0006355(regulation of transcription, D…	NA	K09037	NA	v-maf musculoaponeurotic fibrosarcoma oncogene family, protein F (avian) [Source:MGI Symbol;Acc:MGI:96910]	protein_coding	40.5276	36.9781	33.3767	6.74972	6.60843	6.80001	5.50062	2.45959	1.14011e-204	2.72988e-202	up	yes
MSTRG.9104	Kcnh3	ENSMUST00000041415	GO:0005216(ion channel activity);GO:0005244(voltage-gated ion channel activity);GO:0005249(voltage-gated potassium channel activity);GO:0005267(potassium channel activity);GO:0005887(integral component of plasma membrane);GO:0006811(ion transport);GO:0006813(potassium ion transport);GO:0016020(membrane);GO:0016021(integral component of membrane);GO:0034765(regulation of ion transmembrane transpor…	NA	K04906	NA	potassium voltage-gated channel, subfamily H (eag-related), member 3 [Source:MGI Symbol;Acc:MGI:1341723]	protein_coding	7.34905	6.75957	6.08721	0.91797	1.0735	0.932634	6.90668	2.78799	3.06533e-204	7.29103e-202	up	yes
MSTRG.17861	Smim14;Ugdh	ENSMUST00000139122;ENSMUST00000031103;ENSMUST00000121661;ENSMUST00000131263	GO:0001835(blastocyst hatching);GO:0003674(molecular_function);GO:0005783(endoplasmic reticulum);GO:0005789(endoplasmic reticulum membrane);GO:0016020(membrane);GO:0016021(integral component of membrane);GO:0001702(gastrulation with mouth forming second);GO:0003824(catalytic activity);GO:0003979(UDP-glucose 6-dehydrogenase activity);GO:0005634(nucleus);GO:0005654(nucleoplasm);GO:0005829(cytosol);…	00040(Pentose and glucuronate interconversions);00053(Ascorbate and aldarate metabolism);00520(Amino sugar and nucleotide sugar metabolism);00520(Amino sugar and nucleotide sugar metabolism)	K00012	EC:1.1.1.22	small integral membrane protein 14 [Source:MGI Symbol;Acc:MGI:1915802];UDP-glucose dehydrogenase [Source:MGI Symbol;Acc:MGI:1306785]	protein_coding	7.8478	8.17107	7.86298	2.51368	2.40612	2.41542	3.25578	1.703	6.62105e-204	1.56448e-201	up	yes
MSTRG.4284	Aldoc	ENSMUST00000017534;ENSMUST00000102478	GO:0003824(catalytic activity);GO:0004332(fructose-bisphosphate aldolase activity);GO:0005737(cytoplasm);GO:0005739(mitochondrion);GO:0005829(cytosol);GO:0006096(glycolytic process);GO:0006915(apoptotic process);GO:0007568(aging);GO:0008092(cytoskeletal protein binding);GO:0016829(lyase activity);GO:0030388(fructose 1,6-bisphosphate metabolic process);GO:0030424(axon);GO:0030855(epithelial cell d…	00010(Glycolysis / Gluconeogenesis);00030(Pentose phosphate pathway);00051(Fructose and mannose metabolism);00051(Fructose and mannose metabolism)	K01623	EC:4.1.2.13	aldolase C, fructose-bisphosphate [Source:MGI Symbol;Acc:MGI:101863]	protein_coding	20.3598	18.2782	14.8807	1.40217	1.46755	1.18894	13.1863	3.72097	2.13349e-203	5.00826e-201	up	yes
MSTRG.18817	Zfand2a	ENSMUST00000079996;ENSMUST00000110851;ENSMUST00000150992	GO:0000502(proteasome complex);GO:0005515(protein binding);GO:0005634(nucleus);GO:0005737(cytoplasm);GO:0008270(zinc ion binding);GO:0032436(positive regulation of proteasomal ubiquitin-dependent protein catabolic process);GO:0046872(metal ion binding);GO:0071243(cellular response to arsenic-containing substance);GO:0071243(cellular response to arsenic-containing substance)	NA	NA	NA	zinc finger, AN1-type domain 2A [Source:MGI Symbol;Acc:MGI:2140729]	protein_coding	56.1639	54.5423	52.5304	15.6531	16.3884	16.7289	3.34704	1.74289	6.90508e-203	1.61041e-200	up	yes
MSTRG.19540	Tigd2	ENSMUST00000062626	GO:0003676(nucleic acid binding);GO:0003677(DNA binding);GO:0005634(nucleus);GO:0008150(biological_process)	NA	NA	NA	tigger transposable element derived 2 [Source:MGI Symbol;Acc:MGI:1915390]	protein_coding	5.58947	5.02643	5.75584	1.42045	1.3504	1.41759	3.90878	1.96672	2.37996e-202	5.51476e-200	up	yes
MSTRG.16432	Ak4	ENSMUST00000102780;ENSMUST00000131397;ENSMUST00000133055;ENSMUST00000106946	GO:0000166(nucleotide binding);GO:0001889(liver development);GO:0002082(regulation of oxidative phosphorylation);GO:0004017(adenylate kinase activity);GO:0004550(nucleoside diphosphate kinase activity);GO:0005524(ATP binding);GO:0005525(GTP binding);GO:0005737(cytoplasm);GO:0005739(mitochondrion);GO:0005759(mitochondrial matrix);GO:0006139(nucleobase-containing compound metabolic process);GO:0006…	00230(Purine metabolism);00730(Thiamine metabolism);00730(Thiamine metabolism)	K00939	EC:2.7.4.3	adenylate kinase 4 [Source:MGI Symbol;Acc:MGI:87979]	protein_coding	7.90091	8.10159	7.66304	0.911	0.791423	0.667786	9.98458	3.3197	3.91955e-201	9.02402e-199	up	yes
MSTRG.3428	Timeless	ENSMUST00000105245;ENSMUST00000105244;ENSMUST00000055539;ENSMUST00000105242;ENSMUST00000105243	GO:0000076(DNA replication checkpoint);GO:0000122(negative regulation of transcription by RNA polymerase II);GO:0000228(nuclear chromosome);GO:0000790(nuclear chromatin);GO:0001658(branching involved in ureteric bud morphogenesis);GO:0001822(kidney development);GO:0002009(morphogenesis of an epithelium);GO:0003677(DNA binding);GO:0005515(protein binding);GO:0005634(nucleus);GO:0005654(nucleoplasm…	NA	K03155	NA	timeless circadian clock 1 [Source:MGI Symbol;Acc:MGI:1321393]	protein_coding	18.2499	18.2069	17.1341	4.32081	4.47873	3.96598	4.1981	2.06974	5.09125e-200	1.1647e-197	up	yes
MSTRG.12517	Mxi1	ENSMUST00000003870;ENSMUST00000237837;ENSMUST00000237480;ENSMUST00000235201;ENSMUST00000025998;ENSMUST00000111737	GO:0000122(negative regulation of transcription by RNA polymerase II);GO:0000977(RNA polymerase II regulatory region sequence-specific DNA binding);GO:0001227(DNA-binding transcription repressor activity, RNA polymerase II-specific);GO:0001825(blastocyst formation);GO:0003677(DNA binding);GO:0005515(protein binding);GO:0005634(nucleus);GO:0005654(nucleoplasm);GO:0005730(nucleolus);GO:0005737(cyto…	NA	K09114	NA	MAX interactor 1, dimerization protein [Source:MGI Symbol;Acc:MGI:97245]	protein_coding	5.708	4.85316	5.44078	0.99422	0.93837	0.880825	5.68773	2.50785	5.84819e-199	1.31277e-196	up	yes
MSTRG.6878	Arrdc3	ENSMUST00000099356;ENSMUST00000161441	GO:0001659(temperature homeostasis);GO:0005737(cytoplasm);GO:0005764(lysosome);GO:0005768(endosome);GO:0005769(early endosome);GO:0005886(plasma membrane);GO:0015031(protein transport);GO:0016020(membrane);GO:0031651(negative regulation of heat generation);GO:0031699(beta-3 adrenergic receptor binding);GO:0043588(skin development);GO:0051443(positive regulation of ubiquitin-protein transferase ac…	NA	NA	NA	arrestin domain containing 3 [Source:MGI Symbol;Acc:MGI:2145242]	protein_coding	26.4911	23.5738	23.4153	5.4373	6.06916	5.48902	4.32351	2.1122	4.56678e-198	1.01876e-195	up	yes
MSTRG.11535	Prelid2	ENSMUST00000235606	GO:0005739(mitochondrion);GO:0005758(mitochondrial intermembrane space);GO:0015914(phospholipid transport);GO:0120009(intermembrane lipid transfer);GO:1990050(phosphatidic acid transfer activity)	NA	NA	NA	PRELI domain containing 2 [Source:MGI Symbol;Acc:MGI:1924869]	protein_coding	2.66919	2.85802	3.44816	0.294642	0.305602	0.330672	9.64145	3.26925	8.57233e-198	1.90052e-195	up	yes
MSTRG.5224	Lpin1	ENSMUST00000067124;ENSMUST00000239165;ENSMUST00000221146;ENSMUST00000221230;ENSMUST00000222989	GO:0006357(regulation of transcription by RNA polymerase II);GO:0008195(phosphatidate phosphatase activity);GO:0009062(fatty acid catabolic process);GO:0016311(dephosphorylation);GO:0016787(hydrolase activity);GO:0019432(triglyceride biosynthetic process);GO:0031100(animal organ regeneration);GO:0032869(cellular response to insulin stimulus);GO:0032869(cellular response to insulin stimulus)	00561(Glycerolipid metabolism);00564(Glycerophospholipid metabolism);04150(mTOR signaling pathway);04150(mTOR signaling pathway)	K15728	EC:3.1.3.4	lipin 1 [Source:MGI Symbol;Acc:MGI:1891340]	protein_coding	7.04516	6.87788	6.97839	1.75269	1.64209	1.82855	4.00155	2.00056	1.21467e-197	2.67645e-195	up	yes
MSTRG.881	Neurl3	ENSMUST00000188666;ENSMUST00000056946	GO:0016567(protein ubiquitination);GO:0016740(transferase activity);GO:0046872(metal ion binding);GO:0061630(ubiquitin protein ligase activity);GO:0061630(ubiquitin protein ligase activity)	NA	K15689	EC:2.3.2.27	neuralized E3 ubiquitin protein ligase 3 [Source:MGI Symbol;Acc:MGI:2429944]	protein_coding	1.74376	1.73029	1.54554	12.2364	13.8113	13.6192	0.126543	-2.9823	1.53562e-197	3.363e-195	down	yes
MSTRG.20298	Clec1a	ENSMUST00000203162;ENSMUST00000204012;ENSMUST00000037481	GO:0005575(cellular_component);GO:0008150(biological_process);GO:0016020(membrane);GO:0016021(integral component of membrane);GO:0030246(carbohydrate binding);GO:0030246(carbohydrate binding)	NA	K10069	NA	C-type lectin domain family 1, member a [Source:MGI Symbol;Acc:MGI:2444151]	protein_coding	1.98043	1.96491	1.92328	8.83142	8.47838	9.00799	0.22299	-2.16495	1.5895e-197	3.45992e-195	down	yes
MSTRG.14384	Cse1l	ENSMUST00000002790	GO:0005049(nuclear export signal receptor activity);GO:0005515(protein binding);GO:0005634(nucleus);GO:0005635(nuclear envelope);GO:0005654(nucleoplasm);GO:0005737(cytoplasm);GO:0005829(cytosol);GO:0006606(protein import into nucleus);GO:0006611(protein export from nucleus);GO:0006886(intracellular protein transport);GO:0008536(Ran GTPase binding);GO:0015031(protein transport)	NA	K18423	NA	chromosome segregation 1-like (S. cerevisiae) [Source:MGI Symbol;Acc:MGI:1339951]	protein_coding	5.56986	5.8984	5.66223	27.6909	27.7565	26.5304	0.208965	-2.25867	7.28882e-197	1.57702e-194	down	yes
MSTRG.18608	Mmp17	ENSMUST00000031390	GO:0001822(kidney development);GO:0004222(metalloendopeptidase activity);GO:0005576(extracellular region);GO:0005886(plasma membrane);GO:0006508(proteolysis);GO:0008233(peptidase activity);GO:0008237(metallopeptidase activity);GO:0008270(zinc ion binding);GO:0016020(membrane);GO:0016787(hydrolase activity);GO:0030198(extracellular matrix organization);GO:0030574(collagen catabolic process);GO:003…	04928(Parathyroid hormone synthesis, secretion and action)	K07997	EC:3.4.24.-	matrix metallopeptidase 17 [Source:MGI Symbol;Acc:MGI:1346076]	protein_coding	16.358	16.5243	15.4988	4.68985	4.65014	4.72776	3.43915	1.78205	9.12078e-197	1.96157e-194	up	yes
MSTRG.22509	Plekha2	ENSMUST00000098866;ENSMUST00000125466;ENSMUST00000128715;ENSMUST00000064883	GO:0001954(positive regulation of cell-matrix adhesion);GO:0001968(fibronectin binding);GO:0005515(protein binding);GO:0005543(phospholipid binding);GO:0005634(nucleus);GO:0005737(cytoplasm);GO:0005886(plasma membrane);GO:0005938(cell cortex);GO:0008289(lipid binding);GO:0016020(membrane);GO:0030165(PDZ domain binding);GO:0032065(maintenance of protein location in cell cortex);GO:0032991(protein-…	NA	NA	NA	pleckstrin homology domain-containing, family A (phosphoinositide binding specific) member 2 [Source:MGI Symbol;Acc:MGI:1928144]	protein_coding	10.6501	10.1721	10.5013	3.17859	3.14728	3.26593	3.26565	1.70737	1.2219e-196	2.61224e-194	up	yes
MSTRG.6964	Pde8b	ENSMUST00000162292;ENSMUST00000159608;ENSMUST00000162670;ENSMUST00000162412;ENSMUST00000022192	GO:0001662(behavioral fear response);GO:0004114(3',5'-cyclic-nucleotide phosphodiesterase activity);GO:0004115(3',5'-cyclic-AMP phosphodiesterase activity);GO:0005575(cellular_component);GO:0006198(cAMP catabolic process);GO:0007165(signal transduction);GO:0008081(phosphoric diester hydrolase activity);GO:0008542(visual learning);GO:0016787(hydrolase activity);GO:0035106(operant conditioning);GO:…	00230(Purine metabolism);04927(Cortisol synthesis and secretion);04934(Cushing syndrome);05032(Morphine addiction);05032(Morphine addiction)	K18437	EC:3.1.4.53	phosphodiesterase 8B [Source:MGI Symbol;Acc:MGI:2443999]	protein_coding	3.83466	3.67541	4.22419	0.666152	0.542853	0.655341	6.29404	2.65399	3.33416e-195	7.08578e-193	up	yes
MSTRG.17288	Cdk6	ENSMUST00000042410;ENSMUST00000197385;ENSMUST00000199156;ENSMUST00000197607;ENSMUST00000165117	GO:0000122(negative regulation of transcription by RNA polymerase II);GO:0000166(nucleotide binding);GO:0000307(cyclin-dependent protein kinase holoenzyme complex);GO:0001726(ruffle);GO:0001954(positive regulation of cell-matrix adhesion);GO:0002244(hematopoietic progenitor cell differentiation);GO:0003323(type B pancreatic cell development);GO:0004672(protein kinase activity);GO:0004674(protein …	04110(Cell cycle);04115(p53 signaling pathway);04151(PI3K-Akt signaling pathway);04218(Cellular senescence);04934(Cushing syndrome);05160(Hepatitis C);05162(Measles);05163(Human cytomegalovirus infection);05165(Human papillomavirus infection);05167(Kaposi sarcoma-associated herpesvirus infection);05169(Epstein-Barr virus infection);05200(Pathways in cancer);05203(Viral carcinogenesis);05206(Micro…	K02091	EC:2.7.11.22	cyclin-dependent kinase 6 [Source:MGI Symbol;Acc:MGI:1277162]	protein_coding	0.783603	0.798178	0.833392	3.778	3.71619	3.68422	0.216057	-2.21052	6.52264e-195	1.37804e-192	down	yes
MSTRG.20570	Peg3	ENSMUST00000239104;ENSMUST00000051209	GO:0000122(negative regulation of transcription by RNA polymerase II);GO:0003676(nucleic acid binding);GO:0003700(DNA-binding transcription factor activity);GO:0005634(nucleus);GO:0005737(cytoplasm);GO:0005776(autophagosome);GO:0006915(apoptotic process);GO:0010468(regulation of gene expression);GO:0043565(sequence-specific DNA binding);GO:0045944(positive regulation of transcription by RNA polym…	NA	K09230	NA	paternally expressed 3 [Source:MGI Symbol;Acc:MGI:104748]	protein_coding	133.393	110.929	105.636	23.202	22.4475	22.6055	5.12722	2.35818	6.29468e-194	1.3221e-191	up	yes
MSTRG.1965	Ildr2	ENSMUST00000111416;ENSMUST00000192638;ENSMUST00000193860;ENSMUST00000194964;ENSMUST00000192732	GO:0005783(endoplasmic reticulum);GO:0005789(endoplasmic reticulum membrane);GO:0009749(response to glucose);GO:0016020(membrane);GO:0016021(integral component of membrane);GO:0030073(insulin secretion);GO:0030154(cell differentiation);GO:0031016(pancreas development);GO:0048873(homeostasis of number of cells within a tissue);GO:0048873(homeostasis of number of cells within a tissue)	NA	NA	NA	immunoglobulin-like domain containing receptor 2 [Source:MGI Symbol;Acc:MGI:1196370]	protein_coding	0.227108	0.247436	0.218597	3.27704	3.32707	3.12499	0.0712442	-3.81108	9.89279e-194	2.06575e-191	down	yes
MSTRG.21869	Nucb2	ENSMUST00000183175;ENSMUST00000032895	GO:0001965(G-protein alpha-subunit binding);GO:0003677(DNA binding);GO:0005085(guanyl-nucleotide exchange factor activity);GO:0005164(tumor necrosis factor receptor binding);GO:0005509(calcium ion binding);GO:0005576(extracellular region);GO:0005615(extracellular space);GO:0005634(nucleus);GO:0005635(nuclear envelope);GO:0005640(nuclear outer membrane);GO:0005737(cytoplasm);GO:0005783(endoplasmic…	NA	K20371	NA	nucleobindin 2 [Source:MGI Symbol;Acc:MGI:1858179]	protein_coding	7.95274	7.34289	7.51198	1.51575	1.21916	1.26136	5.70723	2.51279	5.57448e-192	1.1573e-189	up	yes
MSTRG.5479	Egln3	ENSMUST00000039516	GO:0001666(response to hypoxia);GO:0005506(iron ion binding);GO:0005634(nucleus);GO:0005737(cytoplasm);GO:0005829(cytosol);GO:0006915(apoptotic process);GO:0006919(activation of cysteine-type endopeptidase activity involved in apoptotic process);GO:0016491(oxidoreductase activity);GO:0016705(oxidoreductase activity, acting on paired donors, with incorporation or reduction of molecular oxygen);GO:…	04066(HIF-1 signaling pathway);05200(Pathways in cancer);05211(Renal cell carcinoma)	K09592	EC:1.14.11.29	egl-9 family hypoxia-inducible factor 3 [Source:MGI Symbol;Acc:MGI:1932288]	protein_coding	54.8185	54.2022	49.4662	14.2086	14.7485	14.2952	3.66424	1.87351	1.56873e-191	3.23807e-189	up	yes
MSTRG.9372	Pkp2	ENSMUST00000039408	GO:0002159(desmosome assembly);GO:0002934(desmosome organization);GO:0005080(protein kinase C binding);GO:0005515(protein binding);GO:0005634(nucleus);GO:0005654(nucleoplasm);GO:0005737(cytoplasm);GO:0005882(intermediate filament);GO:0005886(plasma membrane);GO:0005911(cell-cell junction);GO:0005912(adherens junction);GO:0007043(cell-cell junction assembly);GO:0007155(cell adhesion);GO:0007507(he…	05412(Arrhythmogenic right ventricular cardiomyopathy (ARVC))	K12642	NA	plakophilin 2 [Source:MGI Symbol;Acc:MGI:1914701]	protein_coding	3.14432	2.81868	3.38226	0.600132	0.551733	0.584396	5.3824	2.42825	9.35607e-191	1.92019e-188	up	yes
MSTRG.13886	Fbn1	ENSMUST00000103234;ENSMUST00000028633	GO:0001501(skeletal system development);GO:0001527(microfibril);GO:0001656(metanephros development);GO:0001822(kidney development);GO:0005178(integrin binding);GO:0005179(hormone activity);GO:0005201(extracellular matrix structural constituent);GO:0005509(calcium ion binding);GO:0005515(protein binding);GO:0005576(extracellular region);GO:0005604(basement membrane);GO:0005615(extracellular space)…	NA	K06825	NA	fibrillin 1 [Source:MGI Symbol;Acc:MGI:95489]	protein_coding	0.806975	0.803146	0.820365	4.85934	4.90622	4.72015	0.167785	-2.57531	9.95773e-191	2.03206e-188	down	yes
MSTRG.22631	Snx25	ENSMUST00000110378;ENSMUST00000144244;ENSMUST00000041582;ENSMUST00000170416	GO:0005768(endosome);GO:0010008(endosome membrane);GO:0015031(protein transport);GO:0016020(membrane);GO:0016021(integral component of membrane);GO:0030512(negative regulation of transforming growth factor beta receptor signaling pathway);GO:0032801(receptor catabolic process);GO:0034713(type I transforming growth factor beta receptor binding);GO:0035091(phosphatidylinositol binding);GO:0043231(i…	NA	K17887	NA	sorting nexin 25 [Source:MGI Symbol;Acc:MGI:2142610]	protein_coding	4.35136	4.36157	4.94558	0.842504	0.677902	0.790086	5.91152	2.56353	1.77997e-190	3.61184e-188	up	yes
MSTRG.6410	Pxdc1	ENSMUST00000053459	GO:0003674(molecular_function);GO:0005575(cellular_component);GO:0008150(biological_process);GO:0035091(phosphatidylinositol binding)	NA	NA	NA	PX domain containing 1 [Source:MGI Symbol;Acc:MGI:1914145]	protein_coding	4.63039	4.51811	4.56525	1.50873	1.40191	1.41234	3.17229	1.66553	5.9675e-190	1.19737e-187	up	yes
MSTRG.1610	Slc41a1	ENSMUST00000086559	GO:0005886(plasma membrane);GO:0006811(ion transport);GO:0006812(cation transport);GO:0008324(cation transmembrane transporter activity);GO:0010961(cellular magnesium ion homeostasis);GO:0015095(magnesium ion transmembrane transporter activity);GO:0015693(magnesium ion transport);GO:0016020(membrane);GO:0016021(integral component of membrane);GO:0016323(basolateral plasma membrane);GO:0022857(tra…	NA	K15122	NA	solute carrier family 41, member 1 [Source:MGI Symbol;Acc:MGI:2444823]	protein_coding	29.7436	28.2258	26.1546	6.54644	6.47982	7.08795	4.18232	2.0643	2.34608e-188	4.65535e-186	up	yes
MSTRG.9758	Nfkbiz	ENSMUST00000114458;ENSMUST00000114457;ENSMUST00000036273	GO:0005515(protein binding);GO:0005634(nucleus);GO:0006357(regulation of transcription by RNA polymerase II);GO:0006954(inflammatory response);GO:0016607(nuclear speck);GO:0036464(cytoplasmic ribonucleoprotein granule);GO:0050729(positive regulation of inflammatory response);GO:0050852(T cell receptor signaling pathway);GO:2000321(positive regulation of T-helper 17 cell differentiation);GO:200032…	05202(Transcriptional misregulation in cancer);05202(Transcriptional misregulation in cancer)	K14242	NA	nuclear factor of kappa light polypeptide gene enhancer in B cells inhibitor, zeta [Source:MGI Symbol;Acc:MGI:1931595]	protein_coding	11.8626	10.7956	11.276	3.20366	3.39313	3.25897	3.44308	1.7837	1.98948e-187	3.92605e-185	up	yes
MSTRG.20287	Foxm1;Nrip2;Tex52;Gm44596	ENSMUST00000073316;ENSMUST00000123867;ENSMUST00000112148;ENSMUST00000001561;ENSMUST00000130785;ENSMUST00000204223;ENSMUST00000203040;ENSMUST00000100926	GO:0000086(G2/M transition of mitotic cell cycle);GO:0000122(negative regulation of transcription by RNA polymerase II);GO:0000977(RNA polymerase II regulatory region sequence-specific DNA binding);GO:0003677(DNA binding);GO:0003700(DNA-binding transcription factor activity);GO:0005634(nucleus);GO:0006355(regulation of transcription, DNA-templated);GO:0006978(DNA damage response, signal transduct…	04218(Cellular senescence);04218(Cellular senescence)	K09406;K13215	NA	forkhead box M1 [Source:MGI Symbol;Acc:MGI:1347487];nuclear receptor interacting protein 2 [Source:MGI Symbol;Acc:MGI:1891884];testis expressed 52 [Source:MGI Symbol;Acc:MGI:1918399];predicted gene 44596 [Source:MGI Symbol;Acc:MGI:5753172]	protein_coding	2.25197	2.22386	2.09222	10.3102	10.8776	10.7071	0.205928	-2.27979	2.54436e-187	4.96647e-185	down	yes
MSTRG.1776	Hmcn1	ENSMUST00000074783;ENSMUST00000137197	GO:0005201(extracellular matrix structural constituent);GO:0005509(calcium ion binding);GO:0005576(extracellular region);GO:0005604(basement membrane);GO:0005737(cytoplasm);GO:0005912(adherens junction);GO:0005938(cell cortex);GO:0007049(cell cycle);GO:0007156(homophilic cell adhesion via plasma membrane adhesion molecules);GO:0007157(heterophilic cell-cell adhesion via plasma membrane cell adhes…	NA	K17341	NA	hemicentin 1 [Source:MGI Symbol;Acc:MGI:2685047]	protein_coding	2.88181	2.93212	2.43692	18.2714	17.9805	17.6439	0.153089	-2.70756	3.29422e-187	6.39542e-185	down	yes
MSTRG.24377	Tent5a	ENSMUST00000034802;ENSMUST00000187711	GO:0005575(cellular_component);GO:0009617(response to bacterium);GO:0048255(mRNA stabilization);GO:1990817(RNA adenylyltransferase activity);GO:1990817(RNA adenylyltransferase activity)	NA	K23033	EC:2.7.7.-	terminal nucleotidyltransferase 5A [Source:MGI Symbol;Acc:MGI:2670964]	protein_coding	9.50471	8.56202	9.37762	1.86386	1.84943	2.01356	4.79223	2.2607	5.93384e-187	1.14581e-184	up	yes
MSTRG.5118	Narf	ENSMUST00000103015	GO:0005521(lamin binding);GO:0005634(nucleus);GO:0005638(lamin filament);GO:0005654(nucleoplasm);GO:0005730(nucleolus);GO:0008150(biological_process);GO:0031981(nuclear lumen)	NA	NA	NA	nuclear prelamin A recognition factor [Source:MGI Symbol;Acc:MGI:1914858]	protein_coding	10.8037	10.5163	10.729	2.83985	2.58006	2.46054	4.06689	2.02393	6.94356e-187	1.33361e-184	up	yes
MSTRG.1704	Kif21b	ENSMUST00000075164	GO:0000166(nucleotide binding);GO:0003774(motor activity);GO:0003777(microtubule motor activity);GO:0005515(protein binding);GO:0005524(ATP binding);GO:0007018(microtubule-based movement);GO:0008017(microtubule binding)	NA	K10395	NA	kinesin family member 21B [Source:MGI Symbol;Acc:MGI:109234]	protein_coding	7.92677	7.43214	7.97759	1.35101	1.52334	1.65515	5.15211	2.36516	1.55461e-186	2.96997e-184	up	yes
MSTRG.4815	Ftsj3	ENSMUST00000021048	GO:0000453(enzyme-directed rRNA 2'-O-methylation);GO:0000463(maturation of LSU-rRNA from tricistronic rRNA transcript (SSU-rRNA, 5.8S rRNA, LSU-rRNA));GO:0000466(maturation of 5.8S rRNA from tricistronic rRNA transcript (SSU-rRNA, 5.8S rRNA, LSU-rRNA));GO:0001510(RNA methylation);GO:0005634(nucleus);GO:0005654(nucleoplasm);GO:0005730(nucleolus);GO:0006364(rRNA processing);GO:0008168(methyltransfe…	NA	K14857	EC:2.1.1.-	FtsJ RNA methyltransferase homolog 3 (E. coli) [Source:MGI Symbol;Acc:MGI:1860295]	protein_coding	1.54165	1.54475	1.37645	10.8392	11.8883	11.7038	0.129616	-2.94768	5.91176e-186	1.12342e-183	down	yes
MSTRG.20269	Cracr2a	ENSMUST00000212051;ENSMUST00000071563	GO:0002115(store-operated calcium entry);GO:0002250(adaptive immune response);GO:0002376(immune system process);GO:0003924(GTPase activity);GO:0005509(calcium ion binding);GO:0005525(GTP binding);GO:0005737(cytoplasm);GO:0006811(ion transport);GO:0006816(calcium ion transport);GO:0032237(activation of store-operated calcium channel activity);GO:0046872(metal ion binding);GO:0051928(positive regul…	NA	K17199	NA	calcium release activated channel regulator 2A [Source:MGI Symbol;Acc:MGI:2685919]	protein_coding	0.677472	0.626561	0.622524	3.90216	3.76897	3.67228	0.169839	-2.55776	8.39627e-186	1.58716e-183	down	yes
MSTRG.11618	Prrc1	ENSMUST00000025490	GO:0005737(cytoplasm);GO:0005794(Golgi apparatus);GO:0034199(activation of protein kinase A activity);GO:0034237(protein kinase A regulatory subunit binding);GO:0042802(identical protein binding)	NA	NA	NA	proline-rich coiled-coil 1 [Source:MGI Symbol;Acc:MGI:1916106]	protein_coding	6.51227	6.18402	6.24649	1.89764	1.9802	1.88654	3.28618	1.71641	1.7538e-185	3.29789e-183	up	yes
MSTRG.21456	Pde8a	ENSMUST00000026672	GO:0001934(positive regulation of protein phosphorylation);GO:0004114(3',5'-cyclic-nucleotide phosphodiesterase activity);GO:0004115(3',5'-cyclic-AMP phosphodiesterase activity);GO:0006198(cAMP catabolic process);GO:0007165(signal transduction);GO:0008081(phosphoric diester hydrolase activity);GO:0016787(hydrolase activity);GO:0019900(kinase binding);GO:0046872(metal ion binding);GO:0047555(3',5'…	00230(Purine metabolism);04927(Cortisol synthesis and secretion);04934(Cushing syndrome);05032(Morphine addiction)	K18437	EC:3.1.4.53	phosphodiesterase 8A [Source:MGI Symbol;Acc:MGI:1277116]	protein_coding	7.45439	6.89243	7.32361	2.25438	2.21803	2.31399	3.19321	1.67501	7.48215e-185	1.39238e-182	up	yes
MSTRG.15980	Mmp16	ENSMUST00000029881;ENSMUST00000149353;ENSMUST00000142434	GO:0001501(skeletal system development);GO:0001503(ossification);GO:0001958(endochondral ossification);GO:0004222(metalloendopeptidase activity);GO:0005886(plasma membrane);GO:0005887(integral component of plasma membrane);GO:0006508(proteolysis);GO:0008233(peptidase activity);GO:0008237(metallopeptidase activity);GO:0008270(zinc ion binding);GO:0016020(membrane);GO:0016021(integral component of …	04928(Parathyroid hormone synthesis, secretion and action);05206(MicroRNAs in cancer);05206(MicroRNAs in cancer)	K07996	EC:3.4.24.-	matrix metallopeptidase 16 [Source:MGI Symbol;Acc:MGI:1276107]	protein_coding	0.510621	0.567484	0.554709	4.40313	3.9086	4.08324	0.131732	-2.92432	9.00507e-185	1.66714e-182	down	yes
MSTRG.19919	Gm15737	ENSMUST00000113434	GO:0003674(molecular_function);GO:0005575(cellular_component);GO:0008150(biological_process)	NA	NA	NA	predicted gene 15737 [Source:MGI Symbol;Acc:MGI:3783179]	protein_coding	12.2399	12.2491	14.4178	2.26369	2.00734	2.04958	6.15555	2.62189	1.12394e-184	2.07013e-182	up	yes
MSTRG.12600	Fam171a1	ENSMUST00000072955;ENSMUST00000091505;ENSMUST00000115099;ENSMUST00000062934	GO:0003674(molecular_function);GO:0005886(plasma membrane);GO:0008360(regulation of cell shape);GO:0016020(membrane);GO:0016021(integral component of membrane);GO:0043149(stress fiber assembly);GO:0043149(stress fiber assembly)	NA	NA	NA	family with sequence similarity 171, member A1 [Source:MGI Symbol;Acc:MGI:2442917]	protein_coding	7.08863	6.37501	6.82423	29.0856	29.3667	29.3103	0.231168	-2.11299	1.24131e-184	2.27464e-182	down	yes
MSTRG.8496	Fzd6	ENSMUST00000179165;ENSMUST00000022906	GO:0001736(establishment of planar polarity);GO:0001843(neural tube closure);GO:0001942(hair follicle development);GO:0004888(transmembrane signaling receptor activity);GO:0004930(G protein-coupled receptor activity);GO:0005515(protein binding);GO:0005783(endoplasmic reticulum);GO:0005789(endoplasmic reticulum membrane);GO:0005886(plasma membrane);GO:0007165(signal transduction);GO:0007166(cell s…	04150(mTOR signaling pathway);04310(Wnt signaling pathway);04390(Hippo signaling pathway);04550(Signaling pathways regulating pluripotency of stem cells);04916(Melanogenesis);04934(Cushing syndrome);05165(Human papillomavirus infection);05200(Pathways in cancer);05205(Proteoglycans in cancer);05217(Basal cell carcinoma);05224(Breast cancer);05225(Hepatocellular carcinoma);05226(Gastric cancer);05…	K02376	NA	frizzled class receptor 6 [Source:MGI Symbol;Acc:MGI:108474]	protein_coding	0.72507	0.554484	0.438613	10.5976	10.979	11.1355	0.0525239	-4.25088	3.82935e-184	6.98146e-182	down	yes
MSTRG.9047	Vdr	ENSMUST00000023119	GO:0000122(negative regulation of transcription by RNA polymerase II);GO:0000791(euchromatin);GO:0000792(heterochromatin);GO:0000902(cell morphogenesis);GO:0000977(RNA polymerase II regulatory region sequence-specific DNA binding);GO:0001501(skeletal system development);GO:0001651(dense fibrillar component);GO:0003677(DNA binding);GO:0003700(DNA-binding transcription factor activity);GO:0003707(s…	04928(Parathyroid hormone synthesis, secretion and action);04961(Endocrine and other factor-regulated calcium reabsorption);04978(Mineral absorption);05152(Tuberculosis)	K08539	NA	vitamin D (1,25-dihydroxyvitamin D3) receptor [Source:MGI Symbol;Acc:MGI:103076]	protein_coding	8.99837	8.04506	7.46908	1.52574	1.25218	1.33461	5.96043	2.57542	2.88909e-183	5.24063e-181	up	yes
MSTRG.16183	Tbc1d2	ENSMUST00000084621;ENSMUST00000107750	GO:0005096(GTPase activator activity);GO:0005654(nucleoplasm);GO:0005737(cytoplasm);GO:0005829(cytosol);GO:0006886(intracellular protein transport);GO:0017137(Rab GTPase binding);GO:0030054(cell junction);GO:0031410(cytoplasmic vesicle);GO:0043547(positive regulation of GTPase activity);GO:0045296(cadherin binding);GO:0090630(activation of GTPase activity);GO:0090630(activation of GTPase activity)	NA	K20165	NA	TBC1 domain family, member 2 [Source:MGI Symbol;Acc:MGI:2652885]	protein_coding	5.93963	5.89155	5.6376	1.50656	1.32037	1.51046	4.02748	2.00988	9.43871e-183	1.70352e-180	up	yes
MSTRG.9639	Parp14	ENSMUST00000042665	GO:0002376(immune system process);GO:0003714(transcription corepressor activity);GO:0003950(NAD+ ADP-ribosyltransferase activity);GO:0005515(protein binding);GO:0005634(nucleus);GO:0005737(cytoplasm);GO:0005829(cytosol);GO:0005886(plasma membrane);GO:0006471(protein ADP-ribosylation);GO:0010629(negative regulation of gene expression);GO:0016740(transferase activity);GO:0016757(transferase activit…	NA	K15261	EC:2.4.2.30	poly (ADP-ribose) polymerase family, member 14 [Source:MGI Symbol;Acc:MGI:1919489]	protein_coding	1.36867	1.23401	1.31313	7.3487	7.71759	8.12297	0.168863	-2.56607	2.05589e-182	3.69196e-180	down	yes
MSTRG.1225	Ptprn	ENSMUST00000027404;ENSMUST00000189769;ENSMUST00000186178	GO:0000302(response to reactive oxygen species);GO:0004725(protein tyrosine phosphatase activity);GO:0005634(nucleus);GO:0005768(endosome);GO:0005794(Golgi apparatus);GO:0005886(plasma membrane);GO:0006470(protein dephosphorylation);GO:0008134(transcription factor binding);GO:0009749(response to glucose);GO:0016020(membrane);GO:0016021(integral component of membrane);GO:0016311(dephosphorylation)…	04940(Type I diabetes mellitus);04940(Type I diabetes mellitus)	K07817	EC:3.1.3.48	protein tyrosine phosphatase, receptor type, N [Source:MGI Symbol;Acc:MGI:102765]	protein_coding	17.9094	16.5779	14.9517	3.25366	3.15776	3.30658	5.08736	2.34692	3.05924e-182	5.46645e-180	up	yes
MSTRG.223	Mamld1	ENSMUST00000114629;ENSMUST00000082088;ENSMUST00000239162	GO:0003674(molecular_function);GO:0005634(nucleus);GO:0006357(regulation of transcription by RNA polymerase II);GO:0016604(nuclear body);GO:0016604(nuclear body)	NA	K19512	NA	mastermind-like domain containing 1 [Source:MGI Symbol;Acc:MGI:3045303]	protein_coding	0.342387	0.367984	0.373082	2.43842	2.42763	2.44947	0.148103	-2.75532	5.64349e-181	1.00342e-178	down	yes
MSTRG.23690	Olfm2	ENSMUST00000215999;ENSMUST00000034692	GO:0005515(protein binding);GO:0005576(extracellular region);GO:0005634(nucleus);GO:0005654(nucleoplasm);GO:0005737(cytoplasm);GO:0007601(visual perception);GO:0007626(locomotory behavior);GO:0009306(protein secretion);GO:0016020(membrane);GO:0030054(cell junction);GO:0032281(AMPA glutamate receptor complex);GO:0045202(synapse);GO:0051152(positive regulation of smooth muscle cell differentiation)…	NA	NA	NA	olfactomedin 2 [Source:MGI Symbol;Acc:MGI:3045350]	protein_coding	6.24283	6.36709	6.58205	1.62037	1.48173	1.56698	4.11045	2.0393	2.8085e-180	4.94462e-178	up	yes
MSTRG.15071	Gask1b	ENSMUST00000029567;ENSMUST00000118853;ENSMUST00000135021;ENSMUST00000145992	GO:0000139(Golgi membrane);GO:0003674(molecular_function);GO:0005794(Golgi apparatus);GO:0008150(biological_process);GO:0016020(membrane);GO:0016021(integral component of membrane);GO:0016021(integral component of membrane)	NA	NA	NA	golgi associated kinase 1B [Source:MGI Symbol;Acc:MGI:1915909]	protein_coding	0.749261	0.797112	0.648881	6.63137	7.27817	6.51524	0.10748	-3.21786	3.63416e-180	6.33614e-178	down	yes
MSTRG.17553	Cad	ENSMUST00000013773;ENSMUST00000201838;ENSMUST00000202973	GO:0000166(nucleotide binding);GO:0001889(liver development);GO:0002134(UTP binding);GO:0003824(catalytic activity);GO:0004070(aspartate carbamoyltransferase activity);GO:0004088(carbamoyl-phosphate synthase (glutamine-hydrolyzing) activity);GO:0004151(dihydroorotase activity);GO:0004672(protein kinase activity);GO:0005524(ATP binding);GO:0005634(nucleus);GO:0005654(nucleoplasm);GO:0005737(cytopl…	00240(Pyrimidine metabolism);00250(Alanine, aspartate and glutamate metabolism);00250(Alanine, aspartate and glutamate metabolism)	K11540	2.1.3.2;3.5.2.3;EC:6.3.5.5	carbamoyl-phosphate synthetase 2, aspartate transcarbamylase, and dihydroorotase [Source:MGI Symbol;Acc:MGI:1916969]	protein_coding	3.40835	3.3321	3.03227	17.8148	18.6062	17.3592	0.181716	-2.46024	6.54158e-180	1.13501e-177	down	yes
MSTRG.4015	Tvp23b	ENSMUST00000014321	GO:0003674(molecular_function);GO:0009306(protein secretion);GO:0016020(membrane);GO:0016021(integral component of membrane);GO:0016192(vesicle-mediated transport);GO:0030173(integral component of Golgi membrane)	NA	NA	NA	trans-golgi network vesicle protein 23B [Source:MGI Symbol;Acc:MGI:1914760]	protein_coding	5.056	5.10285	5.57843	1.35131	1.33148	1.34518	3.90699	1.96606	8.73966e-178	1.5091e-175	up	yes
MSTRG.519	Pwwp3b	ENSMUST00000113043;ENSMUST00000169886;ENSMUST00000113045	GO:0003674(molecular_function);GO:0008150(biological_process);GO:0008150(biological_process)	NA	NA	NA	PWWP domain containing 3B [Source:MGI Symbol;Acc:MGI:2445062]	protein_coding	20.1596	18.2787	18.5636	4.04323	3.99282	4.75727	4.45559	2.15562	2.59782e-177	4.46428e-175	up	yes
MSTRG.22356	Efnb2	ENSMUST00000001319;ENSMUST00000152698	GO:0001525(angiogenesis);GO:0001945(lymph vessel development);GO:0002042(cell migration involved in sprouting angiogenesis);GO:0005102(signaling receptor binding);GO:0005515(protein binding);GO:0005886(plasma membrane);GO:0005912(adherens junction);GO:0007155(cell adhesion);GO:0007275(multicellular organism development);GO:0007399(nervous system development);GO:0007411(axon guidance);GO:0008284(p…	04360(Axon guidance);04360(Axon guidance)	K05463	NA	ephrin B2 [Source:MGI Symbol;Acc:MGI:105097]	protein_coding	4.32463	3.81077	3.86009	20.3922	19.236	19.3546	0.203373	-2.2978	5.60947e-177	9.5938e-175	down	yes
MSTRG.14336	Sdc4	ENSMUST00000017153	GO:0001657(ureteric bud development);GO:0001843(neural tube closure);GO:0001968(fibronectin binding);GO:0005080(protein kinase C binding);GO:0005515(protein binding);GO:0005576(extracellular region);GO:0005796(Golgi lumen);GO:0005925(focal adhesion);GO:0009986(cell surface);GO:0010762(regulation of fibroblast migration);GO:0016020(membrane);GO:0016021(integral component of membrane);GO:0016477(ce…	04512(ECM-receptor interaction);04514(Cell adhesion molecules (CAMs));05205(Proteoglycans in cancer);05418(Fluid shear stress and atherosclerosis)	K16338	NA	syndecan 4 [Source:MGI Symbol;Acc:MGI:1349164]	protein_coding	21.1999	19.0453	19.0864	3.85998	4.06769	4.28269	4.85912	2.28069	7.33747e-177	1.24897e-174	up	yes
MSTRG.4068	Per1	ENSMUST00000166748;ENSMUST00000102605;ENSMUST00000021271;ENSMUST00000132462;ENSMUST00000101004	GO:0000122(negative regulation of transcription by RNA polymerase II);GO:0000976(transcription regulatory region sequence-specific DNA binding);GO:0000978(RNA polymerase II cis-regulatory region sequence-specific DNA binding);GO:0001222(transcription corepressor binding);GO:0002028(regulation of sodium ion transport);GO:0005515(protein binding);GO:0005634(nucleus);GO:0005654(nucleoplasm);GO:00057…	04710(Circadian rhythm);04713(Circadian entrainment);04713(Circadian entrainment)	K21944	NA	period circadian clock 1 [Source:MGI Symbol;Acc:MGI:1098283]	protein_coding	7.43465	7.03649	7.48319	1.53922	1.27138	1.3314	5.30042	2.40611	2.40582e-175	4.07582e-173	up	yes
MSTRG.5067	Aatk	ENSMUST00000134319;ENSMUST00000103019;ENSMUST00000132575;ENSMUST00000103020;ENSMUST00000064307	GO:0004672(protein kinase activity);GO:0004713(protein tyrosine kinase activity);GO:0005524(ATP binding);GO:0006468(protein phosphorylation);GO:0018108(peptidyl-tyrosine phosphorylation);GO:0018108(peptidyl-tyrosine phosphorylation)	NA	K17480	EC:2.7.10.1	apoptosis-associated tyrosine kinase [Source:MGI Symbol;Acc:MGI:1197518]	protein_coding	9.02615	8.57091	8.05578	2.4199	2.27806	2.26415	3.68464	1.88152	8.73952e-175	1.47366e-172	up	yes
MSTRG.8909	Arfgap3	ENSMUST00000226764;ENSMUST00000226124;ENSMUST00000067215	GO:0000139(Golgi membrane);GO:0005096(GTPase activator activity);GO:0005737(cytoplasm);GO:0005794(Golgi apparatus);GO:0005829(cytosol);GO:0009306(protein secretion);GO:0015031(protein transport);GO:0016020(membrane);GO:0016192(vesicle-mediated transport);GO:0043547(positive regulation of GTPase activity);GO:0046872(metal ion binding);GO:0048205(COPI coating of Golgi vesicle);GO:0048205(COPI coati…	04144(Endocytosis);04144(Endocytosis)	K12493	NA	ADP-ribosylation factor GTPase activating protein 3 [Source:MGI Symbol;Acc:MGI:1913501]	protein_coding	8.6987	8.82307	8.63847	2.76735	2.61052	2.65596	3.25626	1.70322	6.80549e-174	1.14218e-171	up	yes
MSTRG.16467	Ndc1	ENSMUST00000139560	GO:0005634(nucleus);GO:0005643(nuclear pore);GO:0005737(cytoplasm);GO:0005886(plasma membrane);GO:0006913(nucleocytoplasmic transport);GO:0006999(nuclear pore organization);GO:0007129(synapsis);GO:0007283(spermatogenesis);GO:0015031(protein transport);GO:0015629(actin cytoskeleton);GO:0016020(membrane);GO:0016021(integral component of membrane);GO:0017056(structural constituent of nuclear pore);G…	03013(RNA transport)	K14315	NA	NDC1 transmembrane nucleoporin [Source:MGI Symbol;Acc:MGI:1920037]	protein_coding	1.83254	1.83186	1.89099	10.833	10.7022	10.4562	0.173652	-2.52573	1.14248e-173	1.90853e-171	down	yes
MSTRG.16232	Ctnnal1	ENSMUST00000045142;ENSMUST00000107612	GO:0005737(cytoplasm);GO:0005829(cytosol);GO:0005856(cytoskeleton);GO:0005886(plasma membrane);GO:0007155(cell adhesion);GO:0007266(Rho protein signal transduction);GO:0016020(membrane);GO:0045296(cadherin binding);GO:0051015(actin filament binding);GO:0051015(actin filament binding)	NA	NA	NA	catenin (cadherin associated protein), alpha-like 1 [Source:MGI Symbol;Acc:MGI:1859649]	protein_coding	5.21222	5.02231	5.40255	1.49336	1.46806	1.35868	3.61961	1.85583	1.7775e-173	2.95559e-171	up	yes
MSTRG.6208	Lyst	ENSMUST00000110559;ENSMUST00000231064	GO:0005515(protein binding);GO:0007040(lysosome organization);GO:0015630(microtubule cytoskeleton);GO:0032510(endosome to lysosome transport via multivesicular body sorting pathway);GO:0042267(natural killer cell mediated cytotoxicity);GO:0043473(pigmentation);GO:0043473(pigmentation)	NA	K22937	NA	lysosomal trafficking regulator [Source:MGI Symbol;Acc:MGI:107448]	protein_coding	9.60649	9.39291	10.4059	3.04216	2.76112	2.86855	3.3909	1.76167	2.0633e-173	3.415e-171	up	yes
MSTRG.14622	Tpd52	ENSMUST00000121038;ENSMUST00000091354;ENSMUST00000120143;ENSMUST00000091355;ENSMUST00000094381;ENSMUST00000134788;ENSMUST00000063496;ENSMUST00000145905	GO:0005509(calcium ion binding);GO:0005515(protein binding);GO:0005737(cytoplasm);GO:0005783(endoplasmic reticulum);GO:0008284(positive regulation of cell population proliferation);GO:0016020(membrane);GO:0016021(integral component of membrane);GO:0030183(B cell differentiation);GO:0042802(identical protein binding);GO:0042803(protein homodimerization activity);GO:0048471(perinuclear region of cy…	NA	NA	NA	tumor protein D52 [Source:MGI Symbol;Acc:MGI:107749]	protein_coding	7.63944	7.20719	7.44499	2.52204	2.38847	2.46674	3.02167	1.59535	1.85463e-172	3.05555e-170	up	yes
MSTRG.7673	Sh2d4b	ENSMUST00000070328;ENSMUST00000096000	GO:0005737(cytoplasm);GO:0005737(cytoplasm)	NA	NA	NA	SH2 domain containing 4B [Source:MGI Symbol;Acc:MGI:1925182]	protein_coding	0.525664	0.560442	0.570954	3.74023	3.55558	4.08751	0.145569	-2.78022	2.4763e-172	4.06114e-170	down	yes
MSTRG.24787	Nktr	ENSMUST00000182337;ENSMUST00000035112;ENSMUST00000182225;ENSMUST00000182311	GO:0000413(protein peptidyl-prolyl isomerization);GO:0003755(peptidyl-prolyl cis-trans isomerase activity);GO:0005634(nucleus);GO:0005737(cytoplasm);GO:0005886(plasma membrane);GO:0006457(protein folding);GO:0016018(cyclosporin A binding);GO:0016020(membrane);GO:0016853(isomerase activity);GO:0043231(intracellular membrane-bounded organelle);GO:0043231(intracellular membrane-bounded organelle)	NA	K12740	NA	natural killer tumor recognition sequence [Source:MGI Symbol;Acc:MGI:97346]	protein_coding	21.9998	20.8636	22.8061	7.94087	7.51051	7.76181	2.82897	1.50028	1.31269e-171	2.14303e-169	up	yes
MSTRG.21116	Gys1	ENSMUST00000003964;ENSMUST00000209640	GO:0003824(catalytic activity);GO:0004373(glycogen (starch) synthase activity);GO:0005515(protein binding);GO:0005536(glucose binding);GO:0005737(cytoplasm);GO:0005977(glycogen metabolic process);GO:0005978(glycogen biosynthetic process);GO:0007507(heart development);GO:0008152(metabolic process);GO:0016234(inclusion body);GO:0016740(transferase activity);GO:0016757(transferase activity, transfer…	00500(Starch and sucrose metabolism);04151(PI3K-Akt signaling pathway);04152(AMPK signaling pathway);04910(Insulin signaling pathway);04922(Glucagon signaling pathway);04931(Insulin resistance);04931(Insulin resistance)	K00693	EC:2.4.1.11	glycogen synthase 1, muscle [Source:MGI Symbol;Acc:MGI:101805]	protein_coding	19.2906	18.3626	17.0297	4.6658	4.86029	4.80292	3.81623	1.93215	2.13816e-171	3.47484e-169	up	yes
MSTRG.556	Amot	ENSMUST00000138187;ENSMUST00000125271;ENSMUST00000112835	GO:0001525(angiogenesis);GO:0001570(vasculogenesis);GO:0001701(in utero embryonic development);GO:0001702(gastrulation with mouth forming second);GO:0001725(stress fiber);GO:0001726(ruffle);GO:0003365(establishment of cell polarity involved in ameboidal cell migration);GO:0005515(protein binding);GO:0005654(nucleoplasm);GO:0005737(cytoplasm);GO:0005884(actin filament);GO:0005886(plasma membrane);…	04390(Hippo signaling pathway);04530(Tight junction);04530(Tight junction)	K16819	NA	angiomotin [Source:MGI Symbol;Acc:MGI:108440]	protein_coding	1.03727	0.933724	1.05776	6.58883	7.07722	6.56066	0.14974	-2.73946	2.16143e-171	3.49685e-169	down	yes
MSTRG.18957	Flt1	ENSMUST00000110529;ENSMUST00000031653	GO:0001525(angiogenesis);GO:0002548(monocyte chemotaxis);GO:0004672(protein kinase activity);GO:0004713(protein tyrosine kinase activity);GO:0004714(transmembrane receptor protein tyrosine kinase activity);GO:0005021(vascular endothelial growth factor-activated receptor activity);GO:0005524(ATP binding);GO:0005886(plasma membrane);GO:0005887(integral component of plasma membrane);GO:0006468(prote…	04010(MAPK signaling pathway);04014(Ras signaling pathway);04015(Rap1 signaling pathway);04066(HIF-1 signaling pathway);04151(PI3K-Akt signaling pathway);04510(Focal adhesion);05202(Transcriptional misregulation in cancer);05323(Rheumatoid arthritis);05323(Rheumatoid arthritis)	K05096	EC:2.7.10.1	FMS-like tyrosine kinase 1 [Source:MGI Symbol;Acc:MGI:95558]	protein_coding	72.0392	60.4701	63.8986	18.8249	18.5015	18.2582	3.53349	1.82109	3.00047e-171	4.8325e-169	up	yes
MSTRG.2454	Perp	ENSMUST00000019998	GO:0002934(desmosome organization);GO:0005739(mitochondrion);GO:0005794(Golgi apparatus);GO:0005886(plasma membrane);GO:0005887(integral component of plasma membrane);GO:0005911(cell-cell junction);GO:0006915(apoptotic process);GO:0007155(cell adhesion);GO:0007219(Notch signaling pathway);GO:0016020(membrane);GO:0016021(integral component of membrane);GO:0030054(cell junction);GO:0030057(desmosom…	04115(p53 signaling pathway)	K10136	NA	PERP, TP53 apoptosis effector [Source:MGI Symbol;Acc:MGI:1929938]	protein_coding	35.7601	32.2601	28.7204	4.59996	4.58074	3.76026	7.47554	2.90218	4.7669e-170	7.60925e-168	up	yes
MSTRG.2900	Pfkl	ENSMUST00000020522;ENSMUST00000145716	GO:0000166(nucleotide binding);GO:0003824(catalytic activity);GO:0003872(6-phosphofructokinase activity);GO:0005524(ATP binding);GO:0005737(cytoplasm);GO:0005829(cytosol);GO:0005945(6-phosphofructokinase complex);GO:0005975(carbohydrate metabolic process);GO:0006002(fructose 6-phosphate metabolic process);GO:0006007(glucose catabolic process);GO:0006096(glycolytic process);GO:0008152(metabolic pr…	00010(Glycolysis / Gluconeogenesis);00030(Pentose phosphate pathway);00051(Fructose and mannose metabolism);00052(Galactose metabolism);03018(RNA degradation);04066(HIF-1 signaling pathway);04152(AMPK signaling pathway);04922(Glucagon signaling pathway);05230(Central carbon metabolism in cancer);05230(Central carbon metabolism in cancer)	K00850	EC:2.7.1.11	phosphofructokinase, liver, B-type [Source:MGI Symbol;Acc:MGI:97547]	protein_coding	30.8953	28.3371	24.6964	5.53967	5.7876	5.18746	5.08206	2.34541	1.00335e-168	1.59452e-166	up	yes
MSTRG.19159	Tspan12	ENSMUST00000202353;ENSMUST00000134635;ENSMUST00000120965;ENSMUST00000031678;ENSMUST00000123116;ENSMUST00000143531	GO:0001525(angiogenesis);GO:0005886(plasma membrane);GO:0005887(integral component of plasma membrane);GO:0007166(cell surface receptor signaling pathway);GO:0010842(retina layer formation);GO:0016020(membrane);GO:0016021(integral component of membrane);GO:0016055(Wnt signaling pathway);GO:0045765(regulation of angiogenesis);GO:1900746(regulation of vascular endothelial growth factor signaling pa…	NA	K17355	NA	tetraspanin 12 [Source:MGI Symbol;Acc:MGI:1889818]	protein_coding	80.538	77.1589	70.2711	18.6576	18.862	20.9349	3.89992	1.96345	1.10811e-168	1.75325e-166	up	yes
MSTRG.7804	Apex1	ENSMUST00000154288;ENSMUST00000049411;ENSMUST00000136753	GO:0000723(telomere maintenance);GO:0003677(DNA binding);GO:0003684(damaged DNA binding);GO:0003691(double-stranded telomeric DNA binding);GO:0003713(transcription coactivator activity);GO:0003723(RNA binding);GO:0003906(DNA-(apurinic or apyrimidinic site) endonuclease activity);GO:0004518(nuclease activity);GO:0004519(endonuclease activity);GO:0004521(endoribonuclease activity);GO:0004527(exonuc…	03410(Base excision repair);03410(Base excision repair)	K10771	EC:4.2.99.18	apurinic/apyrimidinic endonuclease 1 [Source:MGI Symbol;Acc:MGI:88042]	protein_coding	1.07642	1.24303	0.866364	21.1048	18.4009	21.005	0.0526488	-4.24746	3.14849e-168	4.9597e-166	down	yes
MSTRG.6297	H2bc12;H2bc11	ENSMUST00000110455;ENSMUST00000110452	GO:0000786(nucleosome);GO:0002227(innate immune response in mucosa);GO:0003677(DNA binding);GO:0005615(extracellular space);GO:0005634(nucleus);GO:0005654(nucleoplasm);GO:0005694(chromosome);GO:0005829(cytosol);GO:0006334(nucleosome assembly);GO:0019731(antibacterial humoral response);GO:0031640(killing of cells of other organism);GO:0046982(protein heterodimerization activity);GO:0050829(defense…	05034(Alcoholism);05203(Viral carcinogenesis);05322(Systemic lupus erythematosus);05322(Systemic lupus erythematosus)	K11252	NA	H2B clustered histone 12 [Source:MGI Symbol;Acc:MGI:2448399];H2B clustered histone 11 [Source:MGI Symbol;Acc:MGI:2448388]	protein_coding	18.0532	18.7374	17.7799	78.9702	80.0071	77.9928	0.230284	-2.11851	6.83848e-168	1.07254e-165	down	yes
MSTRG.6283	H1f5	ENSMUST00000080511	GO:0000122(negative regulation of transcription by RNA polymerase II);GO:0000786(nucleosome);GO:0000790(nuclear chromatin);GO:0003677(DNA binding);GO:0003690(double-stranded DNA binding);GO:0005515(protein binding);GO:0005634(nucleus);GO:0005694(chromosome);GO:0005719(nuclear euchromatin);GO:0005720(nuclear heterochromatin);GO:0006325(chromatin organization);GO:0006334(nucleosome assembly);GO:000…	NA	K11275	NA	H1.5 linker histone, cluster member [Source:MGI Symbol;Acc:MGI:1861461]	protein_coding	15.9888	16.6698	19.3038	117.889	117.013	114.224	0.148836	-2.74821	3.36007e-167	5.22425e-165	down	yes
MSTRG.9368	Spidr	ENSMUST00000040248	GO:0000228(nuclear chromosome);GO:0000724(double-strand break repair via homologous recombination);GO:0003674(molecular_function);GO:0005634(nucleus);GO:0005654(nucleoplasm);GO:0006281(DNA repair);GO:0006310(DNA recombination);GO:0006974(cellular response to DNA damage stimulus);GO:0010569(regulation of double-strand break repair via homologous recombination);GO:0031334(positive regulation of pro…	NA	K22806	NA	scaffolding protein involved in DNA repair [Source:MGI Symbol;Acc:MGI:1924834]	protein_coding	3.93297	3.84792	4.55448	0.97158	0.869638	0.935816	4.44193	2.15119	4.17505e-167	6.46341e-165	up	yes
MSTRG.11666	Piezo2	ENSMUST00000183217;ENSMUST00000047480;ENSMUST00000238051;ENSMUST00000132576;ENSMUST00000182166;ENSMUST00000238156;ENSMUST00000235366	GO:0005261(cation channel activity);GO:0005515(protein binding);GO:0005886(plasma membrane);GO:0006811(ion transport);GO:0006812(cation transport);GO:0008381(mechanosensitive ion channel activity);GO:0009612(response to mechanical stimulus);GO:0016020(membrane);GO:0016021(integral component of membrane);GO:0034220(ion transmembrane transport);GO:0042391(regulation of membrane potential);GO:005089…	NA	K22128	NA	piezo-type mechanosensitive ion channel component 2 [Source:MGI Symbol;Acc:MGI:1918781]	protein_coding	0.6342	0.562444	0.582982	3.60136	3.40517	3.54864	0.168602	-2.5683	1.09777e-166	1.69217e-164	down	yes
MSTRG.1649	Adora1	ENSMUST00000038191;ENSMUST00000086465;ENSMUST00000187631	GO:0000186(activation of MAPKK activity);GO:0001609(G protein-coupled adenosine receptor activity);GO:0001659(temperature homeostasis);GO:0001664(G protein-coupled receptor binding);GO:0001666(response to hypoxia);GO:0001883(purine nucleoside binding);GO:0001973(G protein-coupled adenosine receptor signaling pathway);GO:0002087(regulation of respiratory gaseous exchange by nervous system process)…	04022(cGMP-PKG signaling pathway);04024(cAMP signaling pathway);04071(Sphingolipid signaling pathway);04080(Neuroactive ligand-receptor interaction);04923(Regulation of lipolysis in adipocytes);04924(Renin secretion);05032(Morphine addiction);05032(Morphine addiction)	K04265	NA	adenosine A1 receptor [Source:MGI Symbol;Acc:MGI:99401]	protein_coding	6.52803	5.7854	5.5494	0.722783	0.523031	0.730728	9.03742	3.17591	2.32181e-166	3.56369e-164	up	yes
MSTRG.22227	Rassf7	ENSMUST00000209500;ENSMUST00000141804;ENSMUST00000148975;ENSMUST00000046890	GO:0003674(molecular_function);GO:0005737(cytoplasm);GO:0005815(microtubule organizing center);GO:0005856(cytoskeleton);GO:0006915(apoptotic process);GO:0007165(signal transduction);GO:0008150(biological_process);GO:0034451(centriolar satellite);GO:0070507(regulation of microtubule cytoskeleton organization);GO:0070507(regulation of microtubule cytoskeleton organization)	NA	K09855	NA	Ras association (RalGDS/AF-6) domain family (N-terminal) member 7 [Source:MGI Symbol;Acc:MGI:1914235]	protein_coding	6.56401	6.15993	5.94931	0.542702	0.404811	0.327507	14.6455	3.87238	5.19585e-166	7.90738e-164	up	yes
MSTRG.21141	Grwd1	ENSMUST00000107723	GO:0003682(chromatin binding);GO:0003688(DNA replication origin binding);GO:0005515(protein binding);GO:0005634(nucleus);GO:0005654(nucleoplasm);GO:0005694(chromosome);GO:0005730(nucleolus);GO:0005829(cytosol);GO:0006260(DNA replication);GO:0006334(nucleosome assembly);GO:0006337(nucleosome disassembly);GO:0032991(protein-containing complex);GO:0042393(histone binding)	NA	K14848	NA	glutamate-rich WD repeat containing 1 [Source:MGI Symbol;Acc:MGI:2141989]	protein_coding	1.31156	1.15154	1.12454	12.474	12.8887	13.0228	0.0934634	-3.41945	1.687e-165	2.55656e-163	down	yes
MSTRG.3833	Ube2b	ENSMUST00000020657;ENSMUST00000109086	GO:0000166(nucleotide binding);GO:0000209(protein polyubiquitination);GO:0000785(chromatin);GO:0000790(nuclear chromatin);GO:0001701(in utero embryonic development);GO:0001741(XY body);GO:0004842(ubiquitin-protein transferase activity);GO:0005515(protein binding);GO:0005524(ATP binding);GO:0005634(nucleus);GO:0005657(replication fork);GO:0005737(cytoplasm);GO:0005886(plasma membrane);GO:0006281(D…	04120(Ubiquitin mediated proteolysis);04120(Ubiquitin mediated proteolysis)	K10574	EC:2.3.2.23	ubiquitin-conjugating enzyme E2B [Source:MGI Symbol;Acc:MGI:102944]	protein_coding	19.2481	20.214	20.4322	6.99668	6.48157	6.84104	2.94766	1.55957	2.59261e-165	3.91244e-163	up	yes
MSTRG.17656	Ablim2	ENSMUST00000114204;ENSMUST00000151322;ENSMUST00000114205;ENSMUST00000129347;ENSMUST00000101280;ENSMUST00000151636;ENSMUST00000054598;ENSMUST00000125378;ENSMUST00000150146	GO:0003779(actin binding);GO:0005737(cytoplasm);GO:0006351(transcription, DNA-templated);GO:0007010(cytoskeleton organization);GO:0015629(actin cytoskeleton);GO:0030016(myofibril);GO:0030032(lamellipodium assembly);GO:0030036(actin cytoskeleton organization);GO:0045944(positive regulation of transcription by RNA polymerase II);GO:0046872(metal ion binding);GO:0051015(actin filament binding);GO:00…	04360(Axon guidance);04360(Axon guidance)	K07520	NA	actin-binding LIM protein 2 [Source:MGI Symbol;Acc:MGI:2385758]	protein_coding	3.86964	3.59664	2.91493	0.489358	0.378251	0.408363	8.13593	3.02431	1.50135e-164	2.24677e-162	up	yes
MSTRG.430	Pgk1	ENSMUST00000081593	GO:0000166(nucleotide binding);GO:0004618(phosphoglycerate kinase activity);GO:0005515(protein binding);GO:0005524(ATP binding);GO:0005615(extracellular space);GO:0005737(cytoplasm);GO:0005829(cytosol);GO:0005975(carbohydrate metabolic process);GO:0006094(gluconeogenesis);GO:0006096(glycolytic process);GO:0016301(kinase activity);GO:0016310(phosphorylation);GO:0016525(negative regulation of angio…	00010(Glycolysis / Gluconeogenesis);04066(HIF-1 signaling pathway)	K00927	EC:2.7.2.3	phosphoglycerate kinase 1 [Source:MGI Symbol;Acc:MGI:97555]	protein_coding	315.378	280.992	262.888	73.7729	76.9056	78.4549	3.75004	1.9069	3.4704e-163	5.17191e-161	up	yes
MSTRG.3274	Csrp2	ENSMUST00000219188;ENSMUST00000020403;ENSMUST00000220054;ENSMUST00000220409	GO:0005515(protein binding);GO:0005634(nucleus);GO:0005737(cytoplasm);GO:0007275(multicellular organism development);GO:0008307(structural constituent of muscle);GO:0030018(Z disc);GO:0030036(actin cytoskeleton organization);GO:0030154(cell differentiation);GO:0042805(actinin binding);GO:0045214(sarcomere organization);GO:0046872(metal ion binding);GO:0060537(muscle tissue development);GO:0060537…	NA	K09377	NA	cysteine and glycine-rich protein 2 [Source:MGI Symbol;Acc:MGI:1202907]	protein_coding	12.542	11.0337	11.8141	3.24324	3.186	3.01817	3.74598	1.90534	2.74758e-162	4.06099e-160	up	yes
MSTRG.12497	Itprip;Cfap43	ENSMUST00000237029;ENSMUST00000160247	GO:0004860(protein kinase inhibitor activity);GO:0005515(protein binding);GO:0005634(nucleus);GO:0005640(nuclear outer membrane);GO:0005886(plasma membrane);GO:0006469(negative regulation of protein kinase activity);GO:0016020(membrane);GO:0016021(integral component of membrane);GO:1902042(negative regulation of extrinsic apoptotic signaling pathway via death domain receptors);GO:0003351(epitheli…	NA	NA	NA	inositol 1,4,5-triphosphate receptor interacting protein [Source:MGI Symbol;Acc:MGI:3042776];cilia and flagella associated protein 43 [Source:MGI Symbol;Acc:MGI:1289258]	protein_coding	6.82382	6.20292	6.97045	1.76649	1.81939	1.89419	3.64908	1.86753	3.11186e-162	4.58055e-160	up	yes
MSTRG.8441	Pop1	ENSMUST00000079028;ENSMUST00000052290	GO:0000171(ribonuclease MRP activity);GO:0000172(ribonuclease MRP complex);GO:0001682(tRNA 5'-leader removal);GO:0004526(ribonuclease P activity);GO:0005655(nucleolar ribonuclease P complex);GO:0005730(nucleolus);GO:0008033(tRNA processing);GO:0016078(tRNA catabolic process);GO:0030681(multimeric ribonuclease P complex);GO:0033204(ribonuclease P RNA binding);GO:0090502(RNA phosphodiester bond hyd…	03008(Ribosome biogenesis in eukaryotes);03013(RNA transport);03013(RNA transport)	K01164	EC:3.1.26.5	processing of precursor 1, ribonuclease P/MRP family, (S. cerevisiae) [Source:MGI Symbol;Acc:MGI:1914974]	protein_coding	0.808175	0.719352	0.814136	4.09345	4.10772	4.10115	0.190343	-2.39333	1.27612e-161	1.87074e-159	down	yes
MSTRG.10912	Kdm4b	ENSMUST00000139679;ENSMUST00000025036;ENSMUST00000141507	GO:0005634(nucleus);GO:0005654(nucleoplasm);GO:0005829(cytosol);GO:0006325(chromatin organization);GO:0006338(chromatin remodeling);GO:0016491(oxidoreductase activity);GO:0031618(nuclear pericentric heterochromatin);GO:0032452(histone demethylase activity);GO:0032454(histone demethylase activity (H3-K9 specific));GO:0033169(histone H3-K9 demethylation);GO:0035097(histone methyltransferase complex…	NA	K06709	EC:1.14.11.-	lysine (K)-specific demethylase 4B [Source:MGI Symbol;Acc:MGI:2442355]	protein_coding	5.16497	5.70857	6.01156	1.58046	1.57514	1.60356	3.54792	1.82697	3.11163e-161	4.54298e-159	up	yes
MSTRG.9682	Tmem39a	ENSMUST00000002924;ENSMUST00000171687	GO:0003674(molecular_function);GO:0005783(endoplasmic reticulum);GO:0005789(endoplasmic reticulum membrane);GO:0006914(autophagy);GO:0016020(membrane);GO:0016021(integral component of membrane);GO:0045070(positive regulation of viral genome replication);GO:1901097(negative regulation of autophagosome maturation);GO:1902902(negative regulation of autophagosome assembly);GO:1902902(negative regulat…	NA	NA	NA	transmembrane protein 39a [Source:MGI Symbol;Acc:MGI:1915096]	protein_coding	14.9463	14.9169	15.9621	5.66385	5.55991	5.71261	2.70573	1.43602	1.27201e-160	1.84216e-158	up	yes
MSTRG.14034	Btbd3	ENSMUST00000075410;ENSMUST00000091556	GO:0005515(protein binding);GO:0005634(nucleus);GO:0005737(cytoplasm);GO:0005829(cytosol);GO:0007399(nervous system development);GO:0021987(cerebral cortex development);GO:0022008(neurogenesis);GO:0042802(identical protein binding);GO:0048813(dendrite morphogenesis);GO:0048813(dendrite morphogenesis)	NA	K10478	NA	BTB (POZ) domain containing 3 [Source:MGI Symbol;Acc:MGI:2385155]	protein_coding	21.044	21.387	22.4114	8.47033	8.04155	8.23436	2.6203	1.38973	1.28887e-159	1.85907e-157	up	yes
MSTRG.6202	Gpr137b	ENSMUST00000220628;ENSMUST00000021738	GO:0005765(lysosomal membrane);GO:0010506(regulation of autophagy);GO:0016020(membrane);GO:0016021(integral component of membrane);GO:0043087(regulation of GTPase activity);GO:0150032(positive regulation of protein localization to lysosome);GO:1904263(positive regulation of TORC1 signaling);GO:1904263(positive regulation of TORC1 signaling)	NA	K22989	NA	G protein-coupled receptor 137B [Source:MGI Symbol;Acc:MGI:1891463]	protein_coding	12.091	10.6316	10.6772	2.91083	2.8833	3.00823	3.79443	1.92388	1.51449e-158	2.17578e-156	up	yes
MSTRG.9717	Cd200r2	ENSMUST00000102805	GO:0005515(protein binding);GO:0009897(external side of plasma membrane);GO:0016020(membrane);GO:0016021(integral component of membrane);GO:0038023(signaling receptor activity);GO:0150077(regulation of neuroinflammatory response)	NA	NA	NA	Cd200 receptor 2 [Source:MGI Symbol;Acc:MGI:3042847]	protein_coding	4.21078	4.09173	4.41146	1.28946	1.29022	1.36336	3.22442	1.68904	2.29731e-158	3.27421e-156	up	yes
MSTRG.8100	Htr2a	ENSMUST00000036653	GO:0001659(temperature homeostasis);GO:0001965(G-protein alpha-subunit binding);GO:0004930(G protein-coupled receptor activity);GO:0004993(G protein-coupled serotonin receptor activity);GO:0005737(cytoplasm);GO:0005829(cytosol);GO:0005886(plasma membrane);GO:0005887(integral component of plasma membrane);GO:0005901(caveola);GO:0006874(cellular calcium ion homeostasis);GO:0007165(signal transducti…	04020(Calcium signaling pathway);04080(Neuroactive ligand-receptor interaction);04540(Gap junction);04726(Serotonergic synapse);04750(Inflammatory mediator regulation of TRP channels)	K04157	NA	5-hydroxytryptamine (serotonin) receptor 2A [Source:MGI Symbol;Acc:MGI:109521]	protein_coding	12.8149	11.7354	12.6549	3.8203	3.77586	3.82153	3.25856	1.70423	3.27147e-157	4.60777e-155	up	yes
MSTRG.16520	Bend5	ENSMUST00000030274	GO:0003674(molecular_function);GO:0003677(DNA binding);GO:0005794(Golgi apparatus);GO:0045892(negative regulation of transcription, DNA-templated)	NA	NA	NA	BEN domain containing 5 [Source:MGI Symbol;Acc:MGI:1914871]	protein_coding	2.0645	1.98961	2.09843	0.510705	0.546534	0.494036	3.96612	1.98773	7.68762e-157	1.07855e-154	up	yes
MSTRG.968	Wdr75	ENSMUST00000027139	GO:0005515(protein binding);GO:0005634(nucleus);GO:0005730(nucleolus);GO:0006364(rRNA processing);GO:0016020(membrane);GO:0016021(integral component of membrane);GO:0042254(ribosome biogenesis);GO:0045943(positive regulation of transcription by RNA polymerase I);GO:2000234(positive regulation of rRNA processing)	03008(Ribosome biogenesis in eukaryotes)	K14552	NA	WD repeat domain 75 [Source:MGI Symbol;Acc:MGI:1920924]	protein_coding	2.9092	2.83886	2.50419	15.9687	17.3127	16.7469	0.164952	-2.59988	1.33804e-155	1.86993e-153	down	yes
MSTRG.9648	Ccdc58	ENSMUST00000164916;ENSMUST00000099937;ENSMUST00000163352;ENSMUST00000231468	GO:0003674(molecular_function);GO:0005739(mitochondrion);GO:0008150(biological_process);GO:0008150(biological_process)	NA	NA	NA	coiled-coil domain containing 58 [Source:MGI Symbol;Acc:MGI:2146423]	protein_coding	10.2599	9.95327	9.66471	3.25533	3.48727	3.39182	2.94815	1.55981	4.29425e-155	5.978e-153	up	yes
MSTRG.31	Slc35a2	ENSMUST00000115660;ENSMUST00000115663;ENSMUST00000207114;ENSMUST00000123277	GO:0000139(Golgi membrane);GO:0005459(UDP-galactose transmembrane transporter activity);GO:0005654(nucleoplasm);GO:0005783(endoplasmic reticulum);GO:0005794(Golgi apparatus);GO:0008643(carbohydrate transport);GO:0015136(sialic acid transmembrane transporter activity);GO:0015165(pyrimidine nucleotide-sugar transmembrane transporter activity);GO:0015739(sialic acid transport);GO:0016020(membrane);G…	NA	K15272	NA	solute carrier family 35 (UDP-galactose transporter), member A2 [Source:MGI Symbol;Acc:MGI:1345297]	protein_coding	5.99027	6.2398	5.75093	1.61004	1.58301	1.55401	3.78782	1.92137	9.54045e-155	1.32299e-152	up	yes
MSTRG.6279	H2ac15	ENSMUST00000074752	GO:0000786(nucleosome);GO:0000790(nuclear chromatin);GO:0003677(DNA binding);GO:0005634(nucleus);GO:0005694(chromosome);GO:0006325(chromatin organization);GO:0006342(chromatin silencing);GO:0046982(protein heterodimerization activity)	04217(Necroptosis);05034(Alcoholism);05322(Systemic lupus erythematosus)	K11251	NA	H2A clustered histone 15 [Source:MGI Symbol;Acc:MGI:2448297]	protein_coding	30.1549	28.4164	29.6636	151.003	164.033	162.854	0.184634	-2.43726	1.47575e-154	2.03858e-152	down	yes
MSTRG.20464	Klhl42	ENSMUST00000036003	GO:0000209(protein polyubiquitination);GO:0004842(ubiquitin-protein transferase activity);GO:0005515(protein binding);GO:0005737(cytoplasm);GO:0005819(spindle);GO:0005856(cytoskeleton);GO:0007049(cell cycle);GO:0016567(protein ubiquitination);GO:0031463(Cul3-RING ubiquitin ligase complex);GO:0032886(regulation of microtubule-based process);GO:0043161(proteasome-mediated ubiquitin-dependent protei…	NA	NA	NA	kelch-like 42 [Source:MGI Symbol;Acc:MGI:2444786]	protein_coding	1.65792	1.8178	1.90259	10.8324	11.5046	10.5823	0.163379	-2.61371	2.49062e-154	3.42732e-152	down	yes
MSTRG.8455	Rnf19a	ENSMUST00000022890	GO:0000151(ubiquitin ligase complex);GO:0000209(protein polyubiquitination);GO:0004842(ubiquitin-protein transferase activity);GO:0005515(protein binding);GO:0005737(cytoplasm);GO:0005815(microtubule organizing center);GO:0005856(cytoskeleton);GO:0006511(ubiquitin-dependent protein catabolic process);GO:0016020(membrane);GO:0016021(integral component of membrane);GO:0016567(protein ubiquitination…	NA	K11972	EC:2.3.2.31	ring finger protein 19A [Source:MGI Symbol;Acc:MGI:1353623]	protein_coding	14.9567	14.1746	15.3175	5.15192	5.30597	5.51569	2.78264	1.47646	3.15424e-154	4.32396e-152	up	yes
MSTRG.2634	Foxo3	ENSMUST00000105502;ENSMUST00000105501;ENSMUST00000177542;ENSMUST00000056974;ENSMUST00000175881	GO:0000122(negative regulation of transcription by RNA polymerase II);GO:0000976(transcription regulatory region sequence-specific DNA binding);GO:0000978(RNA polymerase II cis-regulatory region sequence-specific DNA binding);GO:0000981(DNA-binding transcription factor activity, RNA polymerase II-specific);GO:0001221(transcription cofactor binding);GO:0001227(DNA-binding transcription repressor a…	01521(EGFR tyrosine kinase inhibitor resistance);04062(Chemokine signaling pathway);04068(FoxO signaling pathway);04137(Mitophagy - animal);04151(PI3K-Akt signaling pathway);04152(AMPK signaling pathway);04211(Longevity regulating pathway);04213(Longevity regulating pathway - multiple species);04218(Cellular senescence);04722(Neurotrophin signaling pathway);04917(Prolactin signaling pathway);0521…	K09408	NA	forkhead box O3 [Source:MGI Symbol;Acc:MGI:1890081]	protein_coding	9.50909	8.94105	9.66029	3.29336	3.0703	3.29488	2.91042	1.54123	6.13267e-154	8.37494e-152	up	yes
MSTRG.18991	Hsph1	ENSMUST00000074846;ENSMUST00000201452;ENSMUST00000202361;ENSMUST00000200825;ENSMUST00000201559	GO:0000166(nucleotide binding);GO:0000774(adenyl-nucleotide exchange factor activity);GO:0005515(protein binding);GO:0005524(ATP binding);GO:0005576(extracellular region);GO:0005634(nucleus);GO:0005654(nucleoplasm);GO:0005737(cytoplasm);GO:0005829(cytosol);GO:0005874(microtubule);GO:0006986(response to unfolded protein);GO:0032991(protein-containing complex);GO:0043014(alpha-tubulin binding);GO:0…	04141(Protein processing in endoplasmic reticulum);04141(Protein processing in endoplasmic reticulum)	K09485	NA	heat shock 105kDa/110kDa protein 1 [Source:MGI Symbol;Acc:MGI:105053]	protein_coding	1.34557	1.35419	1.28232	8.80802	7.86191	7.54921	0.164419	-2.60455	2.35705e-153	3.20665e-151	down	yes
MSTRG.15259	Rorc;Lingo4	ENSMUST00000200009;ENSMUST00000050975;ENSMUST00000029795	GO:0000122(negative regulation of transcription by RNA polymerase II);GO:0000978(RNA polymerase II cis-regulatory region sequence-specific DNA binding);GO:0001223(transcription coactivator binding);GO:0001227(DNA-binding transcription repressor activity, RNA polymerase II-specific);GO:0003677(DNA binding);GO:0003700(DNA-binding transcription factor activity);GO:0003707(steroid hormone receptor ac…	04659(Th17 cell differentiation);04710(Circadian rhythm);05321(Inflammatory bowel disease (IBD));05321(Inflammatory bowel disease (IBD))	K08534	NA	RAR-related orphan receptor gamma [Source:MGI Symbol;Acc:MGI:104856];leucine rich repeat and Ig domain containing 4 [Source:MGI Symbol;Acc:MGI:2444651]	protein_coding	5.26663	4.62074	4.42367	0.769903	0.887348	0.761732	5.91614	2.56466	2.40318e-153	3.25708e-151	up	yes
MSTRG.16540	Pik3r3	ENSMUST00000030464;ENSMUST00000147292	GO:0001784(phosphotyrosine residue binding);GO:0001934(positive regulation of protein phosphorylation);GO:0002042(cell migration involved in sprouting angiogenesis);GO:0005515(protein binding);GO:0005942(phosphatidylinositol 3-kinase complex);GO:0008286(insulin receptor signaling pathway);GO:0010628(positive regulation of gene expression);GO:0043491(protein kinase B signaling);GO:0043551(regulati…	01521(EGFR tyrosine kinase inhibitor resistance);01522(Endocrine resistance);01524(Platinum drug resistance);04012(ErbB signaling pathway);04014(Ras signaling pathway);04015(Rap1 signaling pathway);04024(cAMP signaling pathway);04062(Chemokine signaling pathway);04066(HIF-1 signaling pathway);04068(FoxO signaling pathway);04070(Phosphatidylinositol signaling system);04071(Sphingolipid signaling p…	K02649	NA	phosphoinositide-3-kinase regulatory subunit 3 [Source:MGI Symbol;Acc:MGI:109277]	protein_coding	6.29056	5.91605	5.38993	29.6973	28.9085	28.165	0.202794	-2.30192	2.91798e-153	3.93993e-151	down	yes
MSTRG.18747	Ache;Ufsp1	ENSMUST00000024099;ENSMUST00000052825;ENSMUST00000085934	GO:0001919(regulation of receptor recycling);GO:0002076(osteoblast development);GO:0003990(acetylcholinesterase activity);GO:0004104(cholinesterase activity);GO:0005515(protein binding);GO:0005518(collagen binding);GO:0005576(extracellular region);GO:0005604(basement membrane);GO:0005615(extracellular space);GO:0005635(nuclear envelope);GO:0005737(cytoplasm);GO:0005788(endoplasmic reticulum lumen…	00564(Glycerophospholipid metabolism);04725(Cholinergic synapse);04725(Cholinergic synapse)	NA	NA	acetylcholinesterase [Source:MGI Symbol;Acc:MGI:87876];UFM1-specific peptidase 1 [Source:MGI Symbol;Acc:MGI:1917490]	protein_coding	7.49383	7.21813	6.03955	1.01237	1.06294	0.874191	7.0356	2.81467	3.75736e-153	5.05428e-151	up	yes
MSTRG.6977	Ankdd1b	ENSMUST00000055607	GO:0003674(molecular_function);GO:0005515(protein binding);GO:0005575(cellular_component);GO:0007165(signal transduction);GO:0008150(biological_process)	NA	NA	NA	ankyrin repeat and death domain containing 1B [Source:MGI Symbol;Acc:MGI:2444730]	protein_coding	2.46834	2.342	1.80305	0.130407	0.146065	0.113795	16.9458	4.08285	4.5757e-153	6.13212e-151	up	yes
MSTRG.13371	Dhrs9	ENSMUST00000063690	GO:0002138(retinoic acid biosynthetic process);GO:0004022(alcohol dehydrogenase (NAD+) activity);GO:0004745(retinol dehydrogenase activity);GO:0005783(endoplasmic reticulum);GO:0005789(endoplasmic reticulum membrane);GO:0006629(lipid metabolic process);GO:0008202(steroid metabolic process);GO:0008209(androgen metabolic process);GO:0016020(membrane);GO:0016491(oxidoreductase activity);GO:0030176(i…	00830(Retinol metabolism)	K11149	EC:1.1.-.-	dehydrogenase/reductase (SDR family) member 9 [Source:MGI Symbol;Acc:MGI:2442798]	protein_coding	6.70134	5.2187	5.52105	0.367171	0.512365	0.445243	13.1653	3.71867	1.14346e-152	1.52671e-150	up	yes
MSTRG.4939	Nup85	ENSMUST00000021085;ENSMUST00000144473	GO:0000775(chromosome, centromeric region);GO:0000776(kinetochore);GO:0000777(condensed chromosome kinetochore);GO:0005634(nucleus);GO:0005643(nuclear pore);GO:0005654(nucleoplasm);GO:0005694(chromosome);GO:0005737(cytoplasm);GO:0005819(spindle);GO:0005829(cytosol);GO:0005856(cytoskeleton);GO:0005886(plasma membrane);GO:0006406(mRNA export from nucleus);GO:0006606(protein import into nucleus);GO:…	03013(RNA transport);03013(RNA transport)	K14304	NA	nucleoporin 85 [Source:MGI Symbol;Acc:MGI:3046173]	protein_coding	3.21087	3.33333	3.15237	17.8677	17.0144	16.6824	0.188047	-2.41083	8.24198e-152	1.09637e-149	down	yes
MSTRG.19507	Aqp1	ENSMUST00000004774	GO:0003094(glomerular filtration);GO:0003097(renal water transport);GO:0005223(intracellular cGMP-activated cation channel activity);GO:0005267(potassium channel activity);GO:0005372(water transmembrane transporter activity);GO:0005634(nucleus);GO:0005737(cytoplasm);GO:0005886(plasma membrane);GO:0005887(integral component of plasma membrane);GO:0005901(caveola);GO:0005903(brush border);GO:000681…	04924(Renin secretion);04964(Proximal tubule bicarbonate reclamation);04976(Bile secretion)	K09864	NA	aquaporin 1 [Source:MGI Symbol;Acc:MGI:103201]	protein_coding	284.251	289.758	244.76	68.942	74.1732	66.6143	3.90393	1.96493	6.22174e-151	8.21545e-149	up	yes
MSTRG.9647	Fam162a	ENSMUST00000231351;ENSMUST00000004057	GO:0003674(molecular_function);GO:0005739(mitochondrion);GO:0005829(cytosol);GO:0006915(apoptotic process);GO:0006919(activation of cysteine-type endopeptidase activity involved in apoptotic process);GO:0016020(membrane);GO:0016021(integral component of membrane);GO:0043065(positive regulation of apoptotic process);GO:0051402(neuron apoptotic process);GO:0071456(cellular response to hypoxia);GO:0…	NA	NA	NA	family with sequence similarity 162, member A [Source:MGI Symbol;Acc:MGI:1917436]	protein_coding	77.6685	63.7219	60.7506	10.6211	12.4745	10.8441	5.95589	2.57432	7.39566e-151	9.72977e-149	up	yes
MSTRG.8790	Triobp	ENSMUST00000140228;ENSMUST00000229943;ENSMUST00000109690;ENSMUST00000144151;ENSMUST00000109689;ENSMUST00000130663;ENSMUST00000109687;ENSMUST00000229270	GO:0003779(actin binding);GO:0005515(protein binding);GO:0005634(nucleus);GO:0005737(cytoplasm);GO:0005815(microtubule organizing center);GO:0005856(cytoskeleton);GO:0007015(actin filament organization);GO:0007049(cell cycle);GO:0007605(sensory perception of sound);GO:0015629(actin cytoskeleton);GO:0030496(midbody);GO:0031625(ubiquitin protein ligase binding);GO:0051015(actin filament binding);GO…	NA	NA	NA	TRIO and F-actin binding protein [Source:MGI Symbol;Acc:MGI:1349410]	protein_coding	12.2483	11.5483	11.4634	4.54956	4.63056	4.73912	2.53319	1.34095	1.53494e-149	2.01201e-147	up	yes
MSTRG.6324	H3c4	ENSMUST00000105105	GO:0000122(negative regulation of transcription by RNA polymerase II);GO:0000228(nuclear chromosome);GO:0000785(chromatin);GO:0000786(nucleosome);GO:0000788(nuclear nucleosome);GO:0003677(DNA binding);GO:0003682(chromatin binding);GO:0005515(protein binding);GO:0005634(nucleus);GO:0005654(nucleoplasm);GO:0005694(chromosome);GO:0006334(nucleosome assembly);GO:0006335(DNA replication-dependent nucl…	05034(Alcoholism);05202(Transcriptional misregulation in cancer);05322(Systemic lupus erythematosus)	K11253	NA	H3 clustered histone 4 [Source:MGI Symbol;Acc:MGI:2448322]	protein_coding	14.1118	13.0704	12.0764	68.899	69.383	67.9185	0.19039	-2.39297	1.9913e-149	2.60072e-147	down	yes
MSTRG.13362	Cers6	ENSMUST00000176018;ENSMUST00000028426	GO:0003677(DNA binding);GO:0005515(protein binding);GO:0005634(nucleus);GO:0005783(endoplasmic reticulum);GO:0005789(endoplasmic reticulum membrane);GO:0006629(lipid metabolic process);GO:0006665(sphingolipid metabolic process);GO:0006954(inflammatory response);GO:0016020(membrane);GO:0016021(integral component of membrane);GO:0016410(N-acyltransferase activity);GO:0016740(transferase activity);G…	00600(Sphingolipid metabolism);04071(Sphingolipid signaling pathway);04071(Sphingolipid signaling pathway)	K04710	EC:2.3.1.24	ceramide synthase 6 [Source:MGI Symbol;Acc:MGI:2442564]	protein_coding	31.3906	30.5474	30.227	12.7323	12.6045	12.113	2.46103	1.29926	2.06607e-149	2.68858e-147	up	yes
MSTRG.12300	Ppp1r3c	ENSMUST00000087321	GO:0000164(protein phosphatase type 1 complex);GO:0004721(phosphoprotein phosphatase activity);GO:0005515(protein binding);GO:0005975(carbohydrate metabolic process);GO:0005977(glycogen metabolic process);GO:0005978(glycogen biosynthetic process);GO:0005979(regulation of glycogen biosynthetic process);GO:0006470(protein dephosphorylation);GO:0006605(protein targeting);GO:0008157(protein phosphata…	04910(Insulin signaling pathway);04931(Insulin resistance)	K07189	NA	protein phosphatase 1, regulatory subunit 3C [Source:MGI Symbol;Acc:MGI:1858229]	protein_coding	9.80376	9.18174	10.1736	0.874729	1.0457	0.680773	11.2099	3.4867	2.16536e-149	2.80762e-147	up	yes
MSTRG.232	Gabre	ENSMUST00000064780	GO:0004888(transmembrane signaling receptor activity);GO:0004890(GABA-A receptor activity);GO:0005216(ion channel activity);GO:0005230(extracellular ligand-gated ion channel activity);GO:0005237(inhibitory extracellular ligand-gated ion channel activity);GO:0005254(chloride channel activity);GO:0005886(plasma membrane);GO:0005887(integral component of plasma membrane);GO:0006811(ion transport);GO…	04080(Neuroactive ligand-receptor interaction);04723(Retrograde endocannabinoid signaling);04727(GABAergic synapse);05032(Morphine addiction);05033(Nicotine addiction)	K05185	NA	gamma-aminobutyric acid (GABA) A receptor, subunit epsilon [Source:MGI Symbol;Acc:MGI:1330235]	protein_coding	6.81124	6.30034	6.4296	0.955493	0.661876	0.879454	7.82641	2.96835	3.96737e-149	5.12561e-147	up	yes
MSTRG.5431	Arl4a	ENSMUST00000146905;ENSMUST00000101472	GO:0000166(nucleotide binding);GO:0003924(GTPase activity);GO:0005525(GTP binding);GO:0005634(nucleus);GO:0005654(nucleoplasm);GO:0005730(nucleolus);GO:0005737(cytoplasm);GO:0005829(cytosol);GO:0005886(plasma membrane);GO:0006886(intracellular protein transport);GO:0016020(membrane);GO:0016192(vesicle-mediated transport);GO:0050873(brown fat cell differentiation);GO:0050873(brown fat cell differe…	NA	K07945	NA	ADP-ribosylation factor-like 4A [Source:MGI Symbol;Acc:MGI:99437]	protein_coding	3.33056	2.94831	2.99699	0.861197	0.806513	0.902407	3.60912	1.85165	6.49544e-149	8.36166e-147	up	yes
MSTRG.17976	Ppat	ENSMUST00000140076	GO:0000082(G1/S transition of mitotic cell cycle);GO:0001822(kidney development);GO:0004044(amidophosphoribosyltransferase activity);GO:0006164(purine nucleotide biosynthetic process);GO:0006189('de novo' IMP biosynthetic process);GO:0006543(glutamine catabolic process);GO:0007595(lactation);GO:0009113(purine nucleobase biosynthetic process);GO:0009116(nucleoside metabolic process);GO:0009168(pur…	00230(Purine metabolism);00250(Alanine, aspartate and glutamate metabolism)	K00764	EC:2.4.2.14	phosphoribosyl pyrophosphate amidotransferase [Source:MGI Symbol;Acc:MGI:2387203]	protein_coding	1.88878	1.78407	1.699	10.1956	10.4805	10.3539	0.173118	-2.53018	7.28435e-149	9.34374e-147	down	yes
MSTRG.17848	Fam114a1	ENSMUST00000031080;ENSMUST00000139366	GO:0003674(molecular_function);GO:0005654(nucleoplasm);GO:0005737(cytoplasm);GO:0005794(Golgi apparatus);GO:0005829(cytosol);GO:0008150(biological_process);GO:0008150(biological_process)	NA	NA	NA	family with sequence similarity 114, member A1 [Source:MGI Symbol;Acc:MGI:1915553]	protein_coding	5.60187	4.75287	5.44563	1.56291	1.44117	1.44429	3.55195	1.82861	2.28994e-147	2.92689e-145	up	yes
MSTRG.19632	Kdm3a	ENSMUST00000167220;ENSMUST00000207023;ENSMUST00000065509;ENSMUST00000205289	GO:0000785(chromatin);GO:0000976(transcription regulatory region sequence-specific DNA binding);GO:0000979(RNA polymerase II core promoter sequence-specific DNA binding);GO:0003700(DNA-binding transcription factor activity);GO:0005506(iron ion binding);GO:0005515(protein binding);GO:0005634(nucleus);GO:0005654(nucleoplasm);GO:0005737(cytoplasm);GO:0006325(chromatin organization);GO:0006355(regula…	04714(Thermogenesis);04714(Thermogenesis)	K15601	EC:1.14.11.-	lysine (K)-specific demethylase 3A [Source:MGI Symbol;Acc:MGI:98847]	protein_coding	25.6823	26.2746	30.8049	7.63305	7.04908	7.09288	3.80077	1.92629	3.18775e-147	4.05997e-145	up	yes
MSTRG.4596	Ormdl3	ENSMUST00000052919	GO:0003674(molecular_function);GO:0005783(endoplasmic reticulum);GO:0005789(endoplasmic reticulum membrane);GO:0006672(ceramide metabolic process);GO:0016020(membrane);GO:0016021(integral component of membrane);GO:0035339(SPOTS complex);GO:0090156(cellular sphingolipid homeostasis);GO:1900060(negative regulation of ceramide biosynthetic process)	NA	NA	NA	ORM1-like 3 (S. cerevisiae) [Source:MGI Symbol;Acc:MGI:1913862]	protein_coding	53.9662	54.2189	51.2294	16.9109	18.3281	17.2037	3.03978	1.60397	3.26266e-147	4.14069e-145	up	yes
MSTRG.9609	Umps	ENSMUST00000023510	GO:0003824(catalytic activity);GO:0004588(orotate phosphoribosyltransferase activity);GO:0004590(orotidine-5'-phosphate decarboxylase activity);GO:0005634(nucleus);GO:0005737(cytoplasm);GO:0006207('de novo' pyrimidine nucleobase biosynthetic process);GO:0006221(pyrimidine nucleotide biosynthetic process);GO:0006222(UMP biosynthetic process);GO:0007565(female pregnancy);GO:0007595(lactation);GO:00…	00240(Pyrimidine metabolism);00983(Drug metabolism - other enzymes)	K13421	4.1.1.23;EC:2.4.2.10	uridine monophosphate synthetase [Source:MGI Symbol;Acc:MGI:1298388]	protein_coding	2.49085	2.06618	1.92711	17.4709	19.7751	18.0615	0.117238	-3.09248	4.71371e-147	5.96118e-145	down	yes
MSTRG.5901	Tc2n	ENSMUST00000160715;ENSMUST00000160830;ENSMUST00000162735	GO:0005634(nucleus);GO:0005634(nucleus)	NA	K17287	NA	tandem C2 domains, nuclear [Source:MGI Symbol;Acc:MGI:1921663]	protein_coding	3.64917	3.58366	3.8725	0.883714	0.766796	0.956586	4.25966	2.09074	1.76331e-146	2.21437e-144	up	yes
MSTRG.1820	Dhx9	ENSMUST00000188345;ENSMUST00000186380;ENSMUST00000042141	GO:0000166(nucleotide binding);GO:0000380(alternative mRNA splicing, via spliceosome);GO:0000978(RNA polymerase II cis-regulatory region sequence-specific DNA binding);GO:0000993(RNA polymerase II complex binding);GO:0001069(regulatory region RNA binding);GO:0001085(RNA polymerase II transcription factor binding);GO:0003676(nucleic acid binding);GO:0003678(DNA helicase activity);GO:0003688(DNA re…	NA	K13184	EC:3.6.4.13	DEAH (Asp-Glu-Ala-His) box polypeptide 9 [Source:MGI Symbol;Acc:MGI:108177]	protein_coding	6.9636	6.68252	7.00095	23.2681	24.112	24.2099	0.288407	-1.79382	2.65143e-146	3.31808e-144	down	yes
MSTRG.17525	Tyms	ENSMUST00000026846;ENSMUST00000198095;ENSMUST00000196872	GO:0000900(translation repressor activity, mRNA regulatory element binding);GO:0003729(mRNA binding);GO:0004799(thymidylate synthase activity);GO:0005542(folic acid binding);GO:0005634(nucleus);GO:0005730(nucleolus);GO:0005737(cytoplasm);GO:0005739(mitochondrion);GO:0005743(mitochondrial inner membrane);GO:0005759(mitochondrial matrix);GO:0005829(cytosol);GO:0006206(pyrimidine nucleobase metaboli…	00240(Pyrimidine metabolism);00670(One carbon pool by folate);01523(Antifolate resistance);01523(Antifolate resistance)	K00560	EC:2.1.1.45	thymidylate synthase [Source:MGI Symbol;Acc:MGI:98878]	protein_coding	1.38588	1.54221	1.49723	6.64446	6.81408	6.72231	0.219283	-2.18914	4.10301e-146	5.11679e-144	down	yes
MSTRG.20239	Gapdh	ENSMUST00000182277;ENSMUST00000182052;ENSMUST00000118875;ENSMUST00000117757	GO:0000166(nucleotide binding);GO:0000226(microtubule cytoskeleton organization);GO:0004365(glyceraldehyde-3-phosphate dehydrogenase (NAD+) (phosphorylating) activity);GO:0005515(protein binding);GO:0005634(nucleus);GO:0005737(cytoplasm);GO:0005739(mitochondrion);GO:0005811(lipid droplet);GO:0005829(cytosol);GO:0005856(cytoskeleton);GO:0005886(plasma membrane);GO:0005975(carbohydrate metabolic pr…	00010(Glycolysis / Gluconeogenesis);04066(HIF-1 signaling pathway);05010(Alzheimer disease);05010(Alzheimer disease)	K00134	EC:1.2.1.12	glyceraldehyde-3-phosphate dehydrogenase [Source:MGI Symbol;Acc:MGI:95640]	protein_coding	127.971	132.503	81.9354	10.9076	10.8718	10.7959	10.5113	3.39387	1.9892e-145	2.46359e-143	up	yes
MSTRG.14298	Mafb	ENSMUST00000099126	GO:0000978(RNA polymerase II cis-regulatory region sequence-specific DNA binding);GO:0000981(DNA-binding transcription factor activity, RNA polymerase II-specific);GO:0001228(DNA-binding transcription activator activity, RNA polymerase II-specific);GO:0003677(DNA binding);GO:0003700(DNA-binding transcription factor activity);GO:0005515(protein binding);GO:0005634(nucleus);GO:0005654(nucleoplasm);…	04928(Parathyroid hormone synthesis, secretion and action)	K09036	NA	v-maf musculoaponeurotic fibrosarcoma oncogene family, protein B (avian) [Source:MGI Symbol;Acc:MGI:104555]	protein_coding	2.22646	1.94032	1.81875	13.7488	14.652	14.1192	0.140769	-2.82859	5.79134e-145	7.12335e-143	down	yes
MSTRG.5042	Tbc1d16	ENSMUST00000036113;ENSMUST00000207655	GO:0001919(regulation of receptor recycling);GO:0005096(GTPase activator activity);GO:0005769(early endosome);GO:0005829(cytosol);GO:0006886(intracellular protein transport);GO:0017137(Rab GTPase binding);GO:0090630(activation of GTPase activity);GO:0090630(activation of GTPase activity)	NA	NA	NA	TBC1 domain family, member 16 [Source:MGI Symbol;Acc:MGI:2652878]	protein_coding	8.18875	8.17241	8.34361	3.44391	3.17547	3.20475	2.5147	1.33039	7.64485e-144	9.30754e-142	up	yes
MSTRG.16944	Camk2n1	ENSMUST00000050918	GO:0003084(positive regulation of systemic arterial blood pressure);GO:0004860(protein kinase inhibitor activity);GO:0006469(negative regulation of protein kinase activity);GO:0008285(negative regulation of cell population proliferation);GO:0008427(calcium-dependent protein kinase inhibitor activity);GO:0010628(positive regulation of gene expression);GO:0014069(postsynaptic density);GO:0019901(pr…	NA	NA	NA	calcium/calmodulin-dependent protein kinase II inhibitor 1 [Source:MGI Symbol;Acc:MGI:1913509]	protein_coding	11.9564	11.6558	11.7073	2.95621	3.24589	2.76917	3.93696	1.97708	1.02602e-143	1.24495e-141	up	yes
MSTRG.12354	Pgam1	ENSMUST00000011896	GO:0003824(catalytic activity);GO:0004082(bisphosphoglycerate mutase activity);GO:0004619(phosphoglycerate mutase activity);GO:0005634(nucleus);GO:0005737(cytoplasm);GO:0005829(cytosol);GO:0006096(glycolytic process);GO:0006110(regulation of glycolytic process);GO:0016787(hydrolase activity);GO:0016853(isomerase activity);GO:0016868(intramolecular transferase activity, phosphotransferases);GO:001…	00010(Glycolysis / Gluconeogenesis);00260(Glycine, serine and threonine metabolism);04922(Glucagon signaling pathway);05230(Central carbon metabolism in cancer)	K01834	EC:5.4.2.11	phosphoglycerate mutase 1 [Source:MGI Symbol;Acc:MGI:97552]	protein_coding	263.044	250.033	229.325	67.766	76.2814	67.7383	3.50544	1.8096	4.59691e-143	5.55901e-141	up	yes
MSTRG.1583	Mcm6	ENSMUST00000027601;ENSMUST00000190495	GO:0000166(nucleotide binding);GO:0000727(double-strand break repair via break-induced replication);GO:0003677(DNA binding);GO:0003678(DNA helicase activity);GO:0003688(DNA replication origin binding);GO:0003697(single-stranded DNA binding);GO:0004386(helicase activity);GO:0005515(protein binding);GO:0005524(ATP binding);GO:0005634(nucleus);GO:0005654(nucleoplasm);GO:0006260(DNA replication);GO:0…	03030(DNA replication);04110(Cell cycle);04110(Cell cycle)	K02542	EC:3.6.4.12	minichromosome maintenance complex component 6 [Source:MGI Symbol;Acc:MGI:1298227]	protein_coding	6.03182	6.66512	5.81475	29.4872	30.8264	29.8661	0.205276	-2.28437	7.72513e-143	9.3106e-141	down	yes
MSTRG.13992	Smox	ENSMUST00000110186;ENSMUST00000131698;ENSMUST00000028806;ENSMUST00000110181;ENSMUST00000110179;ENSMUST00000110180;ENSMUST00000110183;ENSMUST00000110189;ENSMUST00000110188;ENSMUST00000129143	GO:0005634(nucleus);GO:0005654(nucleoplasm);GO:0005737(cytoplasm);GO:0006598(polyamine catabolic process);GO:0016020(membrane);GO:0016021(integral component of membrane);GO:0016491(oxidoreductase activity);GO:0031965(nuclear membrane);GO:0043231(intracellular membrane-bounded organelle);GO:0046208(spermine catabolic process);GO:0046592(polyamine oxidase activity);GO:0052894(norspermine:oxygen oxi…	00330(Arginine and proline metabolism);00410(beta-Alanine metabolism);00410(beta-Alanine metabolism)	K12259	1.5.3.-;EC:1.5.3.16	spermine oxidase [Source:MGI Symbol;Acc:MGI:2445356]	protein_coding	3.37827	2.96854	2.78795	0.572225	0.573628	0.652785	5.07871	2.34446	1.13051e-142	1.35797e-140	up	yes
MSTRG.18719	Rasa4	ENSMUST00000042135;ENSMUST00000122887	GO:0005096(GTPase activator activity);GO:0005543(phospholipid binding);GO:0005737(cytoplasm);GO:0005829(cytosol);GO:0005886(plasma membrane);GO:0007165(signal transduction);GO:0016020(membrane);GO:0034260(negative regulation of GTPase activity);GO:0035556(intracellular signal transduction);GO:0043087(regulation of GTPase activity);GO:0043547(positive regulation of GTPase activity);GO:0046580(nega…	04014(Ras signaling pathway);04014(Ras signaling pathway)	K17630	NA	RAS p21 protein activator 4 [Source:MGI Symbol;Acc:MGI:1858600]	protein_coding	3.11892	3.36373	2.94478	0.444791	0.325014	0.406463	8.01469	3.00265	4.01134e-141	4.80237e-139	up	yes
MSTRG.2255	Atf3	ENSMUST00000195117;ENSMUST00000027941	GO:0000122(negative regulation of transcription by RNA polymerase II);GO:0000976(transcription regulatory region sequence-specific DNA binding);GO:0000977(RNA polymerase II regulatory region sequence-specific DNA binding);GO:0000978(RNA polymerase II cis-regulatory region sequence-specific DNA binding);GO:0000981(DNA-binding transcription factor activity, RNA polymerase II-specific);GO:0001227(DN…	NA	K09032	NA	activating transcription factor 3 [Source:MGI Symbol;Acc:MGI:109384]	protein_coding	29.6022	27.7178	26.6699	5.80163	6.97714	6.74385	4.30218	2.10507	4.57231e-141	5.45579e-139	up	yes
MSTRG.19424	Sspo	ENSMUST00000169350;ENSMUST00000043676	GO:0005201(extracellular matrix structural constituent);GO:0005515(protein binding);GO:0005576(extracellular region);GO:0005615(extracellular space);GO:0005737(cytoplasm);GO:0007155(cell adhesion);GO:0007399(nervous system development);GO:0008150(biological_process);GO:0010466(negative regulation of peptidase activity);GO:0030154(cell differentiation);GO:0030414(peptidase inhibitor activity);GO:0…	NA	NA	NA	SCO-spondin [Source:MGI Symbol;Acc:MGI:2674311]	protein_coding	3.28071	3.06211	2.95272	0.795401	0.655346	0.682807	4.35684	2.12328	3.04857e-140	3.61361e-138	up	yes
MSTRG.22592	Prag1	ENSMUST00000110492	GO:0004672(protein kinase activity);GO:0005515(protein binding);GO:0005524(ATP binding);GO:0005634(nucleus);GO:0005737(cytoplasm);GO:0005925(focal adhesion);GO:0006468(protein phosphorylation);GO:0008360(regulation of cell shape);GO:0008593(regulation of Notch signaling pathway);GO:0010977(negative regulation of neuron projection development);GO:0016477(cell migration);GO:0030054(cell junction);G…	NA	K17537	EC:2.7.10.2	PEAK1 related kinase activating pseudokinase 1 [Source:MGI Symbol;Acc:MGI:1196223]	protein_coding	6.6143	6.55894	7.36351	2.19184	2.30632	2.24445	3.04582	1.60683	1.78855e-139	2.09926e-137	up	yes
MSTRG.9926	Rcan1	ENSMUST00000023672;ENSMUST00000232239;ENSMUST00000060005;ENSMUST00000231410	GO:0002931(response to ischemia);GO:0003676(nucleic acid binding);GO:0005515(protein binding);GO:0005634(nucleus);GO:0005737(cytoplasm);GO:0006979(response to oxidative stress);GO:0007614(short-term memory);GO:0008597(calcium-dependent protein serine/threonine phosphatase regulator activity);GO:0019722(calcium-mediated signaling);GO:0031987(locomotion involved in locomotory behavior);GO:0033173(c…	04919(Thyroid hormone signaling pathway);04921(Oxytocin signaling pathway);05167(Kaposi sarcoma-associated herpesvirus infection);05167(Kaposi sarcoma-associated herpesvirus infection)	K17901	NA	regulator of calcineurin 1 [Source:MGI Symbol;Acc:MGI:1890564]	protein_coding	55.8649	57.0905	53.0246	17.6461	19.4326	17.8237	3.02318	1.59607	1.34978e-138	1.56889e-136	up	yes
MSTRG.20646	Hif3a	ENSMUST00000153833;ENSMUST00000139224;ENSMUST00000108492;ENSMUST00000037762	GO:0000790(nuclear chromatin);GO:0000978(RNA polymerase II cis-regulatory region sequence-specific DNA binding);GO:0000981(DNA-binding transcription factor activity, RNA polymerase II-specific);GO:0001525(angiogenesis);GO:0001666(response to hypoxia);GO:0003677(DNA binding);GO:0003700(DNA-binding transcription factor activity);GO:0005515(protein binding);GO:0005634(nucleus);GO:0005654(nucleoplasm…	NA	K09096	NA	hypoxia inducible factor 3, alpha subunit [Source:MGI Symbol;Acc:MGI:1859778]	protein_coding	23.5199	19.781	19.4815	5.50959	4.81171	4.86223	4.1349	2.04785	1.84972e-138	2.14305e-136	up	yes
MSTRG.18916	Smurf1	ENSMUST00000085684;ENSMUST00000100461;ENSMUST00000198621;ENSMUST00000110677	GO:0000209(protein polyubiquitination);GO:0004842(ubiquitin-protein transferase activity);GO:0005515(protein binding);GO:0005737(cytoplasm);GO:0005739(mitochondrion);GO:0005829(cytosol);GO:0005886(plasma membrane);GO:0006511(ubiquitin-dependent protein catabolic process);GO:0006611(protein export from nucleus);GO:0016020(membrane);GO:0016567(protein ubiquitination);GO:0016740(transferase activity…	04120(Ubiquitin mediated proteolysis);04144(Endocytosis);04340(Hedgehog signaling pathway);04350(TGF-beta signaling pathway);04350(TGF-beta signaling pathway)	K04678	EC:2.3.2.26	SMAD specific E3 ubiquitin protein ligase 1 [Source:MGI Symbol;Acc:MGI:1923038]	protein_coding	83.8645	76.7057	74.2852	28.3181	29.2685	28.8378	2.71747	1.44226	2.4861e-138	2.87109e-136	up	yes
MSTRG.1607	Rab7b	ENSMUST00000064679;ENSMUST00000136247	GO:0000166(nucleotide binding);GO:0003924(GTPase activity);GO:0005525(GTP binding);GO:0005764(lysosome);GO:0005768(endosome);GO:0005770(late endosome);GO:0005794(Golgi apparatus);GO:0005802(trans-Golgi network);GO:0008333(endosome to lysosome transport);GO:0015031(protein transport);GO:0016020(membrane);GO:0030670(phagocytic vesicle membrane);GO:0031410(cytoplasmic vesicle);GO:0032755(positive re…	04137(Mitophagy - animal);04140(Autophagy - animal);04145(Phagosome);05132(Salmonella infection);05146(Amoebiasis);05146(Amoebiasis)	K07898	NA	RAB7B, member RAS oncogene family [Source:MGI Symbol;Acc:MGI:2442295]	protein_coding	3.04593	3.61315	2.73451	0.172497	0.121024	0.138692	21.7337	4.44186	2.90885e-138	3.34854e-136	up	yes
MSTRG.18813	Gpr146	ENSMUST00000138631;ENSMUST00000100514;ENSMUST00000051293;ENSMUST00000053120	GO:0003674(molecular_function);GO:0004930(G protein-coupled receptor activity);GO:0005886(plasma membrane);GO:0007165(signal transduction);GO:0007186(G protein-coupled receptor signaling pathway);GO:0008150(biological_process);GO:0016020(membrane);GO:0016021(integral component of membrane);GO:0016021(integral component of membrane)	NA	K08431	NA	G protein-coupled receptor 146 [Source:MGI Symbol;Acc:MGI:1933113]	protein_coding	15.609	15.5938	14.9434	6.11858	6.03405	5.96504	2.54702	1.34881	3.63856e-137	4.17516e-135	up	yes
MSTRG.3086	Appl2	ENSMUST00000020500;ENSMUST00000177187	GO:0001726(ruffle);GO:0001786(phosphatidylserine binding);GO:0002024(diet induced thermogenesis);GO:0005515(protein binding);GO:0005634(nucleus);GO:0005737(cytoplasm);GO:0005768(endosome);GO:0005886(plasma membrane);GO:0006606(protein import into nucleus);GO:0007049(cell cycle);GO:0007179(transforming growth factor beta receptor signaling pathway);GO:0008283(cell population proliferation);GO:0009…	NA	K20132	NA	adaptor protein, phosphotyrosine interaction, PH domain and leucine zipper containing 2 [Source:MGI Symbol;Acc:MGI:2384914]	protein_coding	5.63792	5.6564	5.82003	2.2007	2.13189	2.12113	2.65186	1.407	3.66341e-137	4.19029e-135	up	yes
MSTRG.8688	Gpihbp1	ENSMUST00000023243;ENSMUST00000189944;ENSMUST00000189874	GO:0005886(plasma membrane);GO:0006869(lipid transport);GO:0006886(intracellular protein transport);GO:0008035(high-density lipoprotein particle binding);GO:0008289(lipid binding);GO:0009897(external side of plasma membrane);GO:0009986(cell surface);GO:0016020(membrane);GO:0016323(basolateral plasma membrane);GO:0016324(apical plasma membrane);GO:0017038(protein import);GO:0031225(anchored compon…	NA	K20001	NA	GPI-anchored HDL-binding protein 1 [Source:MGI Symbol;Acc:MGI:1915703]	protein_coding	7.09616	6.15119	5.32102	0.60648	0.721032	0.824809	8.62714	3.10888	6.95967e-137	7.93535e-135	up	yes
MSTRG.13278	Rnd3	ENSMUST00000017288;ENSMUST00000154545	GO:0000139(Golgi membrane);GO:0000166(nucleotide binding);GO:0003924(GTPase activity);GO:0005515(protein binding);GO:0005525(GTP binding);GO:0005737(cytoplasm);GO:0005794(Golgi apparatus);GO:0005856(cytoskeleton);GO:0005886(plasma membrane);GO:0005938(cell cortex);GO:0007015(actin filament organization);GO:0007264(small GTPase mediated signal transduction);GO:0008360(regulation of cell shape);GO:…	NA	K07859	NA	Rho family GTPase 3 [Source:MGI Symbol;Acc:MGI:1921444]	protein_coding	3.02447	2.77642	2.98774	0.854664	0.92141	0.858666	3.33567	1.73798	9.20294e-137	1.04269e-134	up	yes
MSTRG.10407	Ip6k3	ENSMUST00000025046	GO:0000166(nucleotide binding);GO:0000827(inositol-1,3,4,5,6-pentakisphosphate kinase activity);GO:0000828(inositol hexakisphosphate kinase activity);GO:0000831(inositol hexakisphosphate 6-kinase activity);GO:0000832(inositol hexakisphosphate 5-kinase activity);GO:0005524(ATP binding);GO:0005634(nucleus);GO:0005737(cytoplasm);GO:0006468(protein phosphorylation);GO:0016301(kinase activity);GO:0016…	04070(Phosphatidylinositol signaling system)	K07756	EC:2.7.4.21	inositol hexaphosphate kinase 3 [Source:MGI Symbol;Acc:MGI:3045325]	protein_coding	8.01559	7.70866	7.47398	2.92143	2.68975	2.67336	2.80018	1.48552	1.40214e-135	1.57372e-133	up	yes
ENSMUSG00000057722	Lepr	ENSMUST00000106921;ENSMUST00000102777;ENSMUST00000037552	GO:0001525(angiogenesis);GO:0001934(positive regulation of protein phosphorylation);GO:0004888(transmembrane signaling receptor activity);GO:0004896(cytokine receptor activity);GO:0005515(protein binding);GO:0005576(extracellular region);GO:0005615(extracellular space);GO:0005886(plasma membrane);GO:0005887(integral component of plasma membrane);GO:0005977(glycogen metabolic process);GO:0006909(p…	04060(Cytokine-cytokine receptor interaction);04080(Neuroactive ligand-receptor interaction);04152(AMPK signaling pathway);04630(Jak-STAT signaling pathway);04920(Adipocytokine signaling pathway);04932(Non-alcoholic fatty liver disease (NAFLD));04932(Non-alcoholic fatty liver disease (NAFLD))	K05062	NA	leptin receptor [Source:MGI Symbol;Acc:MGI:104993]	protein_coding	1.68433	1.61647	1.8337	0.14197	0.114284	0.133643	13.1689	3.71906	1.56297e-135	1.74877e-133	up	yes
MSTRG.8770	C1qtnf6	ENSMUST00000229185;ENSMUST00000023075;ENSMUST00000230943	GO:0005515(protein binding);GO:0005576(extracellular region);GO:0005581(collagen trimer);GO:0005615(extracellular space);GO:0016020(membrane);GO:0016021(integral component of membrane);GO:0032991(protein-containing complex);GO:0042802(identical protein binding);GO:0042802(identical protein binding)	NA	K19470	NA	C1q and tumor necrosis factor related protein 6 [Source:MGI Symbol;Acc:MGI:1919959]	protein_coding	20.2731	19.907	17.3388	5.88019	6.15031	5.88629	3.21033	1.68272	6.41812e-135	7.1588e-133	up	yes
MSTRG.297	Dkc1	ENSMUST00000033776;ENSMUST00000132000	GO:0000454(snoRNA guided rRNA pseudouridine synthesis);GO:0000455(enzyme-directed rRNA pseudouridine synthesis);GO:0000495(box H/ACA snoRNA 3'-end processing);GO:0001522(pseudouridine synthesis);GO:0001650(fibrillar center);GO:0003720(telomerase activity);GO:0003723(RNA binding);GO:0005515(protein binding);GO:0005634(nucleus);GO:0005654(nucleoplasm);GO:0005697(telomerase holoenzyme complex);GO:00…	03008(Ribosome biogenesis in eukaryotes);03008(Ribosome biogenesis in eukaryotes)	K11131	EC:5.4.99.-	dyskeratosis congenita 1, dyskerin [Source:MGI Symbol;Acc:MGI:1861727]	protein_coding	0.957411	0.858875	0.781048	6.88202	7.48746	7.11021	0.12092	-3.04787	1.1398e-134	1.26349e-132	down	yes
MSTRG.894	Sema4c	ENSMUST00000191642;ENSMUST00000195620;ENSMUST00000195339;ENSMUST00000193382;ENSMUST00000191677;ENSMUST00000114991	GO:0001755(neural crest cell migration);GO:0001843(neural tube closure);GO:0005515(protein binding);GO:0005615(extracellular space);GO:0005886(plasma membrane);GO:0005887(integral component of plasma membrane);GO:0007275(multicellular organism development);GO:0007399(nervous system development);GO:0007411(axon guidance);GO:0014069(postsynaptic density);GO:0016020(membrane);GO:0016021(integral com…	04360(Axon guidance);04360(Axon guidance)	K06521	NA	sema domain, immunoglobulin domain (Ig), transmembrane domain (TM) and short cytoplasmic domain, (semaphorin) 4C [Source:MGI Symbol;Acc:MGI:109252]	protein_coding	45.8248	47.0409	41.8264	15.8477	14.9041	14.9076	2.94993	1.56068	3.21501e-134	3.55293e-132	up	yes
MSTRG.24653	Smarcc1	ENSMUST00000199896;ENSMUST00000088716;ENSMUST00000098355;ENSMUST00000197480;ENSMUST00000197984	GO:0001741(XY body);GO:0003677(DNA binding);GO:0003682(chromatin binding);GO:0005515(protein binding);GO:0005634(nucleus);GO:0005654(nucleoplasm);GO:0005737(cytoplasm);GO:0006323(DNA packaging);GO:0006325(chromatin organization);GO:0006337(nucleosome disassembly);GO:0006338(chromatin remodeling);GO:0007399(nervous system development);GO:0008286(insulin receptor signaling pathway);GO:0009887(anima…	04714(Thermogenesis);05225(Hepatocellular carcinoma);05225(Hepatocellular carcinoma)	K11649	NA	SWI/SNF related, matrix associated, actin dependent regulator of chromatin, subfamily c, member 1 [Source:MGI Symbol;Acc:MGI:1203524]	protein_coding	1.457	1.33711	1.23951	6.85127	7.11415	6.55865	0.196531	-2.34717	3.32533e-134	3.66357e-132	down	yes
MSTRG.18999	Brca2	ENSMUST00000044620;ENSMUST00000202313;ENSMUST00000202003	GO:0000722(telomere maintenance via recombination);GO:0000724(double-strand break repair via homologous recombination);GO:0000784(nuclear chromosome, telomeric region);GO:0000800(lateral element);GO:0001556(oocyte maturation);GO:0001833(inner cell mass cell proliferation);GO:0002020(protease binding);GO:0003677(DNA binding);GO:0003697(single-stranded DNA binding);GO:0005515(protein binding);GO:00…	03440(Homologous recombination);03460(Fanconi anemia pathway);05200(Pathways in cancer);05212(Pancreatic cancer);05224(Breast cancer);05224(Breast cancer)	K08775	NA	breast cancer 2, early onset [Source:MGI Symbol;Acc:MGI:109337]	protein_coding	1.00288	0.908297	0.918277	4.39726	4.34434	4.47841	0.214028	-2.22413	1.27059e-133	1.3913e-131	down	yes
MSTRG.16705	Stk40	ENSMUST00000116286;ENSMUST00000139188;ENSMUST00000139524;ENSMUST00000094761	GO:0000166(nucleotide binding);GO:0003016(respiratory system process);GO:0004672(protein kinase activity);GO:0004674(protein serine/threonine kinase activity);GO:0005515(protein binding);GO:0005524(ATP binding);GO:0005634(nucleus);GO:0005654(nucleoplasm);GO:0005737(cytoplasm);GO:0005829(cytosol);GO:0005977(glycogen metabolic process);GO:0006468(protein phosphorylation);GO:0010468(regulation of ge…	NA	K16312	EC:2.7.11.1	serine/threonine kinase 40 [Source:MGI Symbol;Acc:MGI:1921428]	protein_coding	6.59277	6.48395	6.4992	2.66771	2.59393	2.4596	2.53533	1.34218	1.98431e-133	2.16165e-131	up	yes
MSTRG.6572	Sema4d	ENSMUST00000110039;ENSMUST00000021900;ENSMUST00000110042;ENSMUST00000110040	GO:0000122(negative regulation of transcription by RNA polymerase II);GO:0001755(neural crest cell migration);GO:0001934(positive regulation of protein phosphorylation);GO:0004888(transmembrane signaling receptor activity);GO:0005102(signaling receptor binding);GO:0005515(protein binding);GO:0005615(extracellular space);GO:0005886(plasma membrane);GO:0005887(integral component of plasma membrane)…	04360(Axon guidance);04360(Axon guidance)	K06521	NA	sema domain, immunoglobulin domain (Ig), transmembrane domain (TM) and short cytoplasmic domain, (semaphorin) 4D [Source:MGI Symbol;Acc:MGI:109244]	protein_coding	2.26065	2.45658	2.36995	0.336167	0.263387	0.303138	7.85115	2.9729	1.98614e-133	2.16165e-131	up	yes
MSTRG.1329	Psmd1;Armc9	ENSMUST00000027432;ENSMUST00000131412;ENSMUST00000150059;ENSMUST00000027434;ENSMUST00000156675;ENSMUST00000186509;ENSMUST00000113309	GO:0000502(proteasome complex);GO:0005515(protein binding);GO:0005634(nucleus);GO:0008540(proteasome regulatory particle, base subcomplex);GO:0022624(proteasome accessory complex);GO:0030234(enzyme regulator activity);GO:0031625(ubiquitin protein ligase binding);GO:0034515(proteasome storage granule);GO:0042176(regulation of protein catabolic process);GO:0043161(proteasome-mediated ubiquitin-depe…	03050(Proteasome);05169(Epstein-Barr virus infection)	K03032;K22864	NA	proteasome (prosome, macropain) 26S subunit, non-ATPase, 1 [Source:MGI Symbol;Acc:MGI:1917497];armadillo repeat containing 9 [Source:MGI Symbol;Acc:MGI:1926045]	protein_coding	2.35563	2.2352	2.2312	8.15656	8.46882	7.94296	0.277675	-1.84853	2.9176e-133	3.16582e-131	down	yes
MSTRG.10917	Lonp1	ENSMUST00000047226	GO:0000166(nucleotide binding);GO:0001018(mitochondrial promoter sequence-specific DNA binding);GO:0001666(response to hypoxia);GO:0003677(DNA binding);GO:0003697(single-stranded DNA binding);GO:0003727(single-stranded RNA binding);GO:0004176(ATP-dependent peptidase activity);GO:0004252(serine-type endopeptidase activity);GO:0005524(ATP binding);GO:0005654(nucleoplasm);GO:0005739(mitochondrion);G…	NA	K08675	EC:3.4.21.53	lon peptidase 1, mitochondrial [Source:MGI Symbol;Acc:MGI:1921392]	protein_coding	19.3768	17.8837	17.4627	5.58055	6.2223	5.69502	3.12742	1.64497	3.84444e-133	4.15894e-131	up	yes
MSTRG.8773	Tmprss6	ENSMUST00000017086	GO:0000122(negative regulation of transcription by RNA polymerase II);GO:0004252(serine-type endopeptidase activity);GO:0005515(protein binding);GO:0005615(extracellular space);GO:0005886(plasma membrane);GO:0006508(proteolysis);GO:0006879(cellular iron ion homeostasis);GO:0008233(peptidase activity);GO:0008236(serine-type peptidase activity);GO:0016020(membrane);GO:0016021(integral component of …	NA	K09637	EC:3.4.21.-	transmembrane serine protease 6 [Source:MGI Symbol;Acc:MGI:1919003]	protein_coding	2.41962	2.25762	2.1201	0.284183	0.34594	0.368249	6.80842	2.76732	4.60966e-133	4.97179e-131	up	yes
MSTRG.13783	Ltk	ENSMUST00000028759;ENSMUST00000140224	GO:0000166(nucleotide binding);GO:0004672(protein kinase activity);GO:0004713(protein tyrosine kinase activity);GO:0004714(transmembrane receptor protein tyrosine kinase activity);GO:0005524(ATP binding);GO:0005783(endoplasmic reticulum);GO:0005886(plasma membrane);GO:0005887(integral component of plasma membrane);GO:0006468(protein phosphorylation);GO:0007169(transmembrane receptor protein tyros…	NA	K05118	EC:2.7.10.1	leukocyte tyrosine kinase [Source:MGI Symbol;Acc:MGI:96840]	protein_coding	2.35131	2.2575	2.66894	0.179136	0.150204	0.174958	14.4315	3.85114	7.13792e-133	7.6527e-131	up	yes
MSTRG.4155	Smtnl2	ENSMUST00000108500;ENSMUST00000050226	GO:0005515(protein binding);GO:0005523(tropomyosin binding);GO:0005815(microtubule organizing center);GO:0008157(protein phosphatase 1 binding);GO:0030036(actin cytoskeleton organization);GO:0031430(M band);GO:0031674(I band);GO:0031941(filamentous actin);GO:0043292(contractile fiber);GO:0045907(positive regulation of vasoconstriction);GO:0045907(positive regulation of vasoconstriction)	NA	NA	NA	smoothelin-like 2 [Source:MGI Symbol;Acc:MGI:2442764]	protein_coding	4.60285	4.70631	4.1167	0.378937	0.38944	0.259771	13.0583	3.70689	9.3758e-133	1.00221e-130	up	yes
MSTRG.3423	Gls2	ENSMUST00000044776;ENSMUST00000123291;ENSMUST00000132441	GO:0004359(glutaminase activity);GO:0005515(protein binding);GO:0005739(mitochondrion);GO:0006537(glutamate biosynthetic process);GO:0006541(glutamine metabolic process);GO:0006543(glutamine catabolic process);GO:0016787(hydrolase activity);GO:0042981(regulation of apoptotic process);GO:0072593(reactive oxygen species metabolic process);GO:0072593(reactive oxygen species metabolic process)	00220(Arginine biosynthesis);00250(Alanine, aspartate and glutamate metabolism);00471(D-Glutamine and D-glutamate metabolism);04724(Glutamatergic synapse);04727(GABAergic synapse);04964(Proximal tubule bicarbonate reclamation);05206(MicroRNAs in cancer);05230(Central carbon metabolism in cancer);05230(Central carbon metabolism in cancer)	K01425	EC:3.5.1.2	glutaminase 2 (liver, mitochondrial) [Source:MGI Symbol;Acc:MGI:2143539]	protein_coding	2.67789	2.67175	3.0196	0.322304	0.428894	0.351883	7.58714	2.92356	9.4596e-133	1.00816e-130	up	yes
MSTRG.24129	Pkm	ENSMUST00000216857;ENSMUST00000213930;ENSMUST00000034834;ENSMUST00000216620;ENSMUST00000215660;ENSMUST00000217353;ENSMUST00000215623;ENSMUST00000217038;ENSMUST00000163694	GO:0000166(nucleotide binding);GO:0000287(magnesium ion binding);GO:0001889(liver development);GO:0003729(mRNA binding);GO:0003824(catalytic activity);GO:0004743(pyruvate kinase activity);GO:0005515(protein binding);GO:0005524(ATP binding);GO:0005634(nucleus);GO:0005737(cytoplasm);GO:0005739(mitochondrion);GO:0005791(rough endoplasmic reticulum);GO:0005829(cytosol);GO:0005929(cilium);GO:0006006(g…	00010(Glycolysis / Gluconeogenesis);00230(Purine metabolism);00620(Pyruvate metabolism);04922(Glucagon signaling pathway);04930(Type II diabetes mellitus);05165(Human papillomavirus infection);05203(Viral carcinogenesis);05230(Central carbon metabolism in cancer);05230(Central carbon metabolism in cancer)	K00873	EC:2.7.1.40	pyruvate kinase, muscle [Source:MGI Symbol;Acc:MGI:97591]	protein_coding	185.369	175.789	158.912	58.8931	60.9868	59.5452	2.89854	1.53532	1.13155e-132	1.20239e-130	up	yes
MSTRG.15081	Fhdc1	ENSMUST00000107689;ENSMUST00000091002	GO:0003779(actin binding);GO:0005515(protein binding);GO:0005794(Golgi apparatus);GO:0005874(microtubule);GO:0005881(cytoplasmic microtubule);GO:0005929(cilium);GO:0008017(microtubule binding);GO:0030030(cell projection organization);GO:0042995(cell projection);GO:0043149(stress fiber assembly);GO:0060271(cilium assembly);GO:0090161(Golgi ribbon formation);GO:0090161(Golgi ribbon formation)	NA	NA	NA	FH2 domain containing 1 [Source:MGI Symbol;Acc:MGI:2684972]	protein_coding	5.51933	4.48722	4.79705	0.993823	1.04436	0.99199	4.88539	2.28848	2.10005e-132	2.22494e-130	up	yes
MSTRG.10477	Mdga1	ENSMUST00000171691;ENSMUST00000168044	GO:0001764(neuron migration);GO:0003674(molecular_function);GO:0005515(protein binding);GO:0005794(Golgi apparatus);GO:0005886(plasma membrane);GO:0007275(multicellular organism development);GO:0007399(nervous system development);GO:0016020(membrane);GO:0021799(cerebral cortex radially oriented cell migration);GO:0030154(cell differentiation);GO:0031225(anchored component of membrane);GO:0045121(…	NA	NA	NA	MAM domain containing glycosylphosphatidylinositol anchor 1 [Source:MGI Symbol;Acc:MGI:1922012]	protein_coding	2.42266	2.12764	1.88332	0.268666	0.266559	0.251156	8.18129	3.03233	2.30198e-132	2.4317e-130	up	yes
MSTRG.24407	Tbc1d2b	ENSMUST00000041767;ENSMUST00000128874	GO:0005096(GTPase activator activity);GO:0005829(cytosol);GO:0006886(intracellular protein transport);GO:0017137(Rab GTPase binding);GO:0090630(activation of GTPase activity);GO:0090630(activation of GTPase activity)	NA	K20166	NA	TBC1 domain family, member 2B [Source:MGI Symbol;Acc:MGI:1914266]	protein_coding	1.22322	1.25076	1.15326	6.21683	6.90672	6.40057	0.185782	-2.42832	6.32891e-132	6.66596e-130	down	yes
MSTRG.21815	Sbf2	ENSMUST00000171218;ENSMUST00000164759;ENSMUST00000166020;ENSMUST00000166885;ENSMUST00000033058	GO:0005085(guanyl-nucleotide exchange factor activity);GO:0005515(protein binding);GO:0005737(cytoplasm);GO:0005768(endosome);GO:0005774(vacuolar membrane);GO:0006914(autophagy);GO:0010008(endosome membrane);GO:0016020(membrane);GO:0017112(Rab guanyl-nucleotide exchange factor activity);GO:0019208(phosphatase regulator activity);GO:0019902(phosphatase binding);GO:0030424(axon);GO:0035091(phosphat…	NA	K18061	NA	SET binding factor 2 [Source:MGI Symbol;Acc:MGI:1921831]	protein_coding	7.21707	6.78174	7.46824	2.83837	2.68218	2.63801	2.63123	1.39574	1.00679e-131	1.05731e-129	up	yes
MSTRG.18782	Mcm7	ENSMUST00000000505;ENSMUST00000148094;ENSMUST00000153867;ENSMUST00000147920;ENSMUST00000139983	GO:0000166(nucleotide binding);GO:0000727(double-strand break repair via break-induced replication);GO:0003677(DNA binding);GO:0003678(DNA helicase activity);GO:0003688(DNA replication origin binding);GO:0003697(single-stranded DNA binding);GO:0004386(helicase activity);GO:0005515(protein binding);GO:0005524(ATP binding);GO:0005634(nucleus);GO:0005654(nucleoplasm);GO:0005829(cytosol);GO:0006260(D…	03030(DNA replication);04110(Cell cycle);04110(Cell cycle)	K02210	EC:3.6.4.12	minichromosome maintenance complex component 7 [Source:MGI Symbol;Acc:MGI:1298398]	protein_coding	7.42036	7.16345	6.59766	29.9255	31.8834	29.9908	0.230736	-2.11569	1.05755e-131	1.10737e-129	down	yes
MSTRG.8834	Syngr1	ENSMUST00000009727;ENSMUST00000143928;ENSMUST00000009728	GO:0006605(protein targeting);GO:0008021(synaptic vesicle);GO:0016020(membrane);GO:0016021(integral component of membrane);GO:0030054(cell junction);GO:0030285(integral component of synaptic vesicle membrane);GO:0030672(synaptic vesicle membrane);GO:0031410(cytoplasmic vesicle);GO:0031594(neuromuscular junction);GO:0042470(melanosome);GO:0045055(regulated exocytosis);GO:0045202(synapse);GO:004816…	NA	NA	NA	synaptogyrin 1 [Source:MGI Symbol;Acc:MGI:1328323]	protein_coding	3.4381	3.61493	3.9892	1.01292	0.993424	0.934068	3.75534	1.90894	1.46981e-131	1.53458e-129	up	yes
MSTRG.1619	Nucks1	ENSMUST00000062264;ENSMUST00000189946	GO:0000724(double-strand break repair via homologous recombination);GO:0000785(chromatin);GO:0000790(nuclear chromatin);GO:0001228(DNA-binding transcription activator activity, RNA polymerase II-specific);GO:0001678(cellular glucose homeostasis);GO:0003682(chromatin binding);GO:0003690(double-stranded DNA binding);GO:0003697(single-stranded DNA binding);GO:0005634(nucleus);GO:0005654(nucleoplasm)…	NA	NA	NA	nuclear casein kinase and cyclin-dependent kinase substrate 1 [Source:MGI Symbol;Acc:MGI:1934811]	protein_coding	8.78953	8.61769	8.65372	26.5608	27.2983	27.7283	0.319423	-1.64646	2.49865e-131	2.57878e-129	down	yes
MSTRG.13944	Zc3h6	ENSMUST00000110320;ENSMUST00000110319	GO:0003674(molecular_function);GO:0003700(DNA-binding transcription factor activity);GO:0005575(cellular_component);GO:0005634(nucleus);GO:0008150(biological_process);GO:0045892(negative regulation of transcription, DNA-templated);GO:0046872(metal ion binding);GO:0046872(metal ion binding)	NA	NA	NA	zinc finger CCCH type containing 6 [Source:MGI Symbol;Acc:MGI:1926001]	protein_coding	3.39762	3.2008	3.8152	0.740559	0.576469	0.653393	5.28497	2.4019	2.77204e-131	2.85274e-129	up	yes
MSTRG.22895	Gm10358	ENSMUST00000212864	GO:0000166(nucleotide binding);GO:0004365(glyceraldehyde-3-phosphate dehydrogenase (NAD+) (phosphorylating) activity);GO:0005829(cytosol);GO:0006006(glucose metabolic process);GO:0006096(glycolytic process);GO:0016491(oxidoreductase activity);GO:0016620(oxidoreductase activity, acting on the aldehyde or oxo group of donors, NAD or NADP as acceptor);GO:0050661(NADP binding);GO:0051287(NAD binding)…	NA	NA	NA	predicted gene 10358 [Source:MGI Symbol;Acc:MGI:3708786]	protein_coding	49.4956	56.1715	47.4947	11.2622	12.4279	12.0894	4.28072	2.09785	3.16616e-131	3.24903e-129	up	yes
MSTRG.2436	Adgrg6	ENSMUST00000041168;ENSMUST00000208429;ENSMUST00000238680	GO:0004888(transmembrane signaling receptor activity);GO:0004930(G protein-coupled receptor activity);GO:0005515(protein binding);GO:0005518(collagen binding);GO:0005737(cytoplasm);GO:0005886(plasma membrane);GO:0005887(integral component of plasma membrane);GO:0007005(mitochondrion organization);GO:0007165(signal transduction);GO:0007166(cell surface receptor signaling pathway);GO:0007186(G prot…	NA	K08463	NA	adhesion G protein-coupled receptor G6 [Source:MGI Symbol;Acc:MGI:1916151]	protein_coding	1.80298	1.96736	1.88748	7.53361	7.56694	7.52124	0.250105	-1.99939	4.0821e-131	4.177e-129	down	yes
MSTRG.4825	Tex2	ENSMUST00000103070;ENSMUST00000042780;ENSMUST00000128933;ENSMUST00000207249	GO:0005634(nucleus);GO:0005783(endoplasmic reticulum);GO:0005789(endoplasmic reticulum membrane);GO:0006869(lipid transport);GO:0008150(biological_process);GO:0008289(lipid binding);GO:0016020(membrane);GO:0016021(integral component of membrane);GO:0031965(nuclear membrane);GO:0031965(nuclear membrane)	NA	NA	NA	testis expressed gene 2 [Source:MGI Symbol;Acc:MGI:102465]	protein_coding	12.9968	12.4297	13.0166	5.42047	5.21416	5.61143	2.36631	1.24264	4.34565e-131	4.43404e-129	up	yes
MSTRG.22704	Clcn3	ENSMUST00000093490;ENSMUST00000056508;ENSMUST00000110302;ENSMUST00000004430;ENSMUST00000110301	GO:0000166(nucleotide binding);GO:0005216(ion channel activity);GO:0005244(voltage-gated ion channel activity);GO:0005247(voltage-gated chloride channel activity);GO:0005254(chloride channel activity);GO:0005524(ATP binding);GO:0005764(lysosome);GO:0005765(lysosomal membrane);GO:0005768(endosome);GO:0005769(early endosome);GO:0005770(late endosome);GO:0005794(Golgi apparatus);GO:0005886(plasma me…	NA	K05012	NA	chloride channel, voltage-sensitive 3 [Source:MGI Symbol;Acc:MGI:103555]	protein_coding	7.4559	7.82196	9.08369	2.24152	2.32499	2.22725	3.58587	1.84233	1.07942e-130	1.09515e-128	up	yes
MSTRG.19799	Anxa4	ENSMUST00000204398;ENSMUST00000113675;ENSMUST00000001187;ENSMUST00000204441	GO:0001822(kidney development);GO:0005509(calcium ion binding);GO:0005544(calcium-dependent phospholipid binding);GO:0005634(nucleus);GO:0005737(cytoplasm);GO:0005886(plasma membrane);GO:0006357(regulation of transcription by RNA polymerase II);GO:0007219(Notch signaling pathway);GO:0009986(cell surface);GO:0012506(vesicle membrane);GO:0016324(apical plasma membrane);GO:0030855(epithelial cell di…	NA	K17093	NA	annexin A4 [Source:MGI Symbol;Acc:MGI:88030]	protein_coding	10.1161	9.0579	9.58522	3.31524	3.55748	3.2648	2.83691	1.50432	1.12198e-130	1.13512e-128	up	yes
MSTRG.16286	Tnc	ENSMUST00000107377;ENSMUST00000107371;ENSMUST00000030056;ENSMUST00000107372	GO:0001968(fibronectin binding);GO:0005201(extracellular matrix structural constituent);GO:0005515(protein binding);GO:0005576(extracellular region);GO:0005604(basement membrane);GO:0005614(interstitial matrix);GO:0007155(cell adhesion);GO:0007162(negative regulation of cell adhesion);GO:0007528(neuromuscular junction development);GO:0008284(positive regulation of cell population proliferation);G…	04151(PI3K-Akt signaling pathway);04510(Focal adhesion);04512(ECM-receptor interaction);05165(Human papillomavirus infection);05206(MicroRNAs in cancer);05206(MicroRNAs in cancer)	K06252	NA	tenascin C [Source:MGI Symbol;Acc:MGI:101922]	protein_coding	2.35477	2.14746	2.23244	0.27153	0.310869	0.233534	8.25395	3.04508	1.27913e-130	1.28687e-128	up	yes
MSTRG.11188	Gm10184	ENSMUST00000086423	GO:0005515(protein binding);GO:0005634(nucleus);GO:0005654(nucleoplasm);GO:0005737(cytoplasm);GO:0005829(cytosol);GO:0006606(protein import into nucleus);GO:0006607(NLS-bearing protein import into nucleus);GO:0008139(nuclear localization sequence binding);GO:0010494(cytoplasmic stress granule);GO:0015031(protein transport);GO:0042025(host cell nucleus);GO:0042826(histone deacetylase binding);GO:0…	NA	NA	NA	predicted pseudogene 10184 [Source:MGI Symbol;Acc:MGI:3704480]	protein_coding	6.15449	5.59254	5.47826	28.5846	31.1981	29.6931	0.192513	-2.37697	4.8288e-130	4.83096e-128	down	yes
MSTRG.11068	Ttc27	ENSMUST00000024882;ENSMUST00000234568;ENSMUST00000234751	GO:0003674(molecular_function);GO:0005515(protein binding);GO:0005575(cellular_component);GO:0008150(biological_process);GO:0008150(biological_process)	NA	NA	NA	tetratricopeptide repeat domain 27 [Source:MGI Symbol;Acc:MGI:1921446]	protein_coding	0.538284	0.670873	0.667502	6.90605	7.64553	6.92463	0.0873831	-3.5165	6.72601e-130	6.71032e-128	down	yes
MSTRG.3965	Alkbh5	ENSMUST00000044250	GO:0001666(response to hypoxia);GO:0005634(nucleus);GO:0005654(nucleoplasm);GO:0005794(Golgi apparatus);GO:0005829(cytosol);GO:0006397(mRNA processing);GO:0006406(mRNA export from nucleus);GO:0007283(spermatogenesis);GO:0016491(oxidoreductase activity);GO:0016607(nuclear speck);GO:0016706(2-oxoglutarate-dependent dioxygenase activity);GO:0030154(cell differentiation);GO:0035515(oxidative RNA deme…	NA	K10767	EC:1.14.11.53	alkB homolog 5, RNA demethylase [Source:MGI Symbol;Acc:MGI:2144489]	protein_coding	35.7474	35.4868	36.9223	15.5198	16.1166	15.5609	2.29159	1.19635	1.82347e-129	1.80916e-127	up	yes
MSTRG.2529	Rspo3	ENSMUST00000092623;ENSMUST00000215256	GO:0001525(angiogenesis);GO:0001974(blood vessel remodeling);GO:0002040(sprouting angiogenesis);GO:0005102(signaling receptor binding);GO:0005109(frizzled binding);GO:0005576(extracellular region);GO:0008201(heparin binding);GO:0016055(Wnt signaling pathway);GO:0030177(positive regulation of Wnt signaling pathway);GO:0050896(response to stimulus);GO:0060173(limb development);GO:0060670(branching …	04310(Wnt signaling pathway);04310(Wnt signaling pathway)	K23098	NA	R-spondin 3 [Source:MGI Symbol;Acc:MGI:1920030]	protein_coding	6.63847	6.28012	6.5855	1.90067	1.9139	1.62671	3.58446	1.84176	3.85545e-129	3.81466e-127	up	yes
MSTRG.11039	Emilin2	ENSMUST00000233148;ENSMUST00000233057;ENSMUST00000233245	GO:0005515(protein binding);GO:0005576(extracellular region);GO:0005581(collagen trimer);GO:0007155(cell adhesion);GO:0030023(extracellular matrix constituent conferring elasticity);GO:0062023(collagen-containing extracellular matrix);GO:0062023(collagen-containing extracellular matrix)	NA	NA	NA	elastin microfibril interfacer 2 [Source:MGI Symbol;Acc:MGI:2389136]	protein_coding	4.29623	3.72424	3.46373	0.567287	0.47704	0.485415	7.50727	2.90829	3.99986e-129	3.94667e-127	up	yes
MSTRG.8418	Cpq	ENSMUST00000042167;ENSMUST00000228916;ENSMUST00000228737;ENSMUST00000226483	GO:0004180(carboxypeptidase activity);GO:0005576(extracellular region);GO:0005615(extracellular space);GO:0005737(cytoplasm);GO:0005764(lysosome);GO:0005783(endoplasmic reticulum);GO:0005794(Golgi apparatus);GO:0006508(proteolysis);GO:0006590(thyroid hormone generation);GO:0008233(peptidase activity);GO:0008237(metallopeptidase activity);GO:0016787(hydrolase activity);GO:0042246(tissue regenerati…	NA	K01302	EC:3.4.17.-	carboxypeptidase Q [Source:MGI Symbol;Acc:MGI:1889205]	protein_coding	14.2974	14.2753	14.5688	5.9	5.91737	6.11038	2.40641	1.26688	8.95027e-129	8.78301e-127	up	yes
MSTRG.13908	Itpripl1	ENSMUST00000132773;ENSMUST00000110386;ENSMUST00000154021	GO:0003674(molecular_function);GO:0008150(biological_process);GO:0016020(membrane);GO:0016021(integral component of membrane);GO:0016021(integral component of membrane)	NA	NA	NA	inositol 1,4,5-triphosphate receptor interacting protein-like 1 [Source:MGI Symbol;Acc:MGI:1920588]	protein_coding	1.84784	1.89142	1.6039	10.9564	11.375	11.1139	0.159758	-2.64604	1.39879e-128	1.3689e-126	down	yes
MSTRG.8077	Fndc3a	ENSMUST00000162478;ENSMUST00000162825;ENSMUST00000089017	GO:0000139(Golgi membrane);GO:0001669(acrosomal vesicle);GO:0005515(protein binding);GO:0005794(Golgi apparatus);GO:0005829(cytosol);GO:0007286(spermatid development);GO:0009566(fertilization);GO:0012506(vesicle membrane);GO:0016020(membrane);GO:0016021(integral component of membrane);GO:0031410(cytoplasmic vesicle);GO:0060009(Sertoli cell development);GO:0098609(cell-cell adhesion);GO:0098609(ce…	NA	NA	NA	fibronectin type III domain containing 3A [Source:MGI Symbol;Acc:MGI:1196463]	protein_coding	22.7762	21.1172	23.353	8.73416	8.46709	9.0858	2.55815	1.3551	3.61874e-128	3.52224e-126	up	yes
MSTRG.9045	Rapgef3	ENSMUST00000177352;ENSMUST00000126854;ENSMUST00000146620;ENSMUST00000129223;ENSMUST00000135080	GO:0000166(nucleotide binding);GO:0001525(angiogenesis);GO:0001934(positive regulation of protein phosphorylation);GO:0005085(guanyl-nucleotide exchange factor activity);GO:0005515(protein binding);GO:0005737(cytoplasm);GO:0005886(plasma membrane);GO:0005902(microvillus);GO:0007264(small GTPase mediated signal transduction);GO:0009925(basal plasma membrane);GO:0010667(negative regulation of cardi…	04015(Rap1 signaling pathway);04024(cAMP signaling pathway);04072(Phospholipase D signaling pathway);04261(Adrenergic signaling in cardiomyocytes);04670(Leukocyte transendothelial migration);04720(Long-term potentiation);04726(Serotonergic synapse);04726(Serotonergic synapse)	K08014	NA	Rap guanine nucleotide exchange factor (GEF) 3 [Source:MGI Symbol;Acc:MGI:2441741]	protein_coding	18.4821	17.9909	17.4813	8.12178	7.80275	7.76571	2.27749	1.18744	3.69689e-128	3.58858e-126	up	yes
MSTRG.9630	Pdia5	ENSMUST00000023550	GO:0003756(protein disulfide isomerase activity);GO:0005783(endoplasmic reticulum);GO:0005788(endoplasmic reticulum lumen);GO:0015037(peptide disulfide oxidoreductase activity);GO:0016853(isomerase activity);GO:0045454(cell redox homeostasis);GO:0055114(oxidation-reduction process)	NA	K09583	EC:5.3.4.1	protein disulfide isomerase associated 5 [Source:MGI Symbol;Acc:MGI:1919849]	protein_coding	5.40121	5.17172	6.01343	1.73499	1.5659	1.58073	3.39771	1.76456	4.68928e-128	4.53963e-126	up	yes
MSTRG.1457	Ppip5k2	ENSMUST00000191556;ENSMUST00000112845	GO:0000166(nucleotide binding);GO:0000827(inositol-1,3,4,5,6-pentakisphosphate kinase activity);GO:0000828(inositol hexakisphosphate kinase activity);GO:0000829(inositol heptakisphosphate kinase activity);GO:0000832(inositol hexakisphosphate 5-kinase activity);GO:0005524(ATP binding);GO:0005737(cytoplasm);GO:0005829(cytosol);GO:0006020(inositol metabolic process);GO:0007605(sensory perception of …	04070(Phosphatidylinositol signaling system);04070(Phosphatidylinositol signaling system)	K13024	EC:2.7.4.24	diphosphoinositol pentakisphosphate kinase 2 [Source:MGI Symbol;Acc:MGI:2142810]	protein_coding	1.25378	1.13535	1.08204	5.50569	5.90968	6.01348	0.199162	-2.32798	8.70447e-128	8.40402e-126	down	yes
MSTRG.2052	Igsf8	ENSMUST00000039506;ENSMUST00000139528;ENSMUST00000128508;ENSMUST00000195659	GO:0016020(membrane);GO:0016021(integral component of membrane);GO:0043231(intracellular membrane-bounded organelle);GO:0043231(intracellular membrane-bounded organelle)	NA	K06730	NA	immunoglobulin superfamily, member 8 [Source:MGI Symbol;Acc:MGI:2154090]	protein_coding	8.59759	7.32571	7.57452	1.85539	1.97727	1.88913	4.10672	2.03799	1.07884e-127	1.03881e-125	up	yes
MSTRG.13947	Polr1b	ENSMUST00000103205;ENSMUST00000028874	GO:0003677(DNA binding);GO:0003899(DNA-directed 5'-3' RNA polymerase activity);GO:0005515(protein binding);GO:0005634(nucleus);GO:0005654(nucleoplasm);GO:0005730(nucleolus);GO:0005736(RNA polymerase I complex);GO:0005829(cytosol);GO:0006351(transcription, DNA-templated);GO:0007566(embryo implantation);GO:0009303(rRNA transcription);GO:0016740(transferase activity);GO:0016779(nucleotidyltransferas…	03020(RNA polymerase);03020(RNA polymerase)	K03002	EC:2.7.7.6	polymerase (RNA) I polypeptide B [Source:MGI Symbol;Acc:MGI:108014]	protein_coding	1.29248	1.07405	0.97619	8.50907	9.3324	8.5607	0.126608	-2.98156	1.74721e-127	1.67789e-125	down	yes
MSTRG.24579	Sema3f	ENSMUST00000192727;ENSMUST00000195023;ENSMUST00000193108;ENSMUST00000192783	GO:0001755(neural crest cell migration);GO:0005515(protein binding);GO:0005576(extracellular region);GO:0005615(extracellular space);GO:0005887(integral component of plasma membrane);GO:0007411(axon guidance);GO:0021612(facial nerve structural organization);GO:0021637(trigeminal nerve structural organization);GO:0021675(nerve development);GO:0021785(branchiomotor neuron axon guidance);GO:0030215(…	04360(Axon guidance);04360(Axon guidance)	K06840	NA	sema domain, immunoglobulin domain (Ig), short basic domain, secreted, (semaphorin) 3F [Source:MGI Symbol;Acc:MGI:1096347]	protein_coding	19.0963	18.4791	17.9059	7.72544	7.46424	7.60301	2.43417	1.28343	6.69416e-127	6.4114e-125	up	yes
MSTRG.24791	Higd1a	ENSMUST00000215007;ENSMUST00000213124;ENSMUST00000060251;ENSMUST00000216914;ENSMUST00000213147;ENSMUST00000215300;ENSMUST00000214988	GO:0003674(molecular_function);GO:0005634(nucleus);GO:0005654(nucleoplasm);GO:0005739(mitochondrion);GO:0005743(mitochondrial inner membrane);GO:0016020(membrane);GO:0016021(integral component of membrane);GO:0031966(mitochondrial membrane);GO:0032991(protein-containing complex);GO:0042149(cellular response to glucose starvation);GO:0043066(negative regulation of apoptotic process);GO:0055114(oxi…	NA	NA	NA	HIG1 domain family, member 1A [Source:MGI Symbol;Acc:MGI:1930666]	protein_coding	16.7791	14.9214	13.74	2.32254	2.94471	2.55812	5.80682	2.53775	8.0242e-127	7.66482e-125	up	yes
MSTRG.5354	Sox11	ENSMUST00000079063	GO:0000122(negative regulation of transcription by RNA polymerase II);GO:0000976(transcription regulatory region sequence-specific DNA binding);GO:0000978(RNA polymerase II cis-regulatory region sequence-specific DNA binding);GO:0000981(DNA-binding transcription factor activity, RNA polymerase II-specific);GO:0000987(cis-regulatory region sequence-specific DNA binding);GO:0001228(DNA-binding tran…	NA	K09268	NA	SRY (sex determining region Y)-box 11 [Source:MGI Symbol;Acc:MGI:98359]	protein_coding	0.879403	0.829016	0.876027	4.52827	4.85582	4.968	0.180075	-2.47333	9.95037e-127	9.47951e-125	down	yes
MSTRG.18941	Zscan25	ENSMUST00000094116;ENSMUST00000200246	GO:0003676(nucleic acid binding);GO:0003700(DNA-binding transcription factor activity);GO:0005634(nucleus);GO:0006355(regulation of transcription, DNA-templated);GO:0046872(metal ion binding);GO:0046872(metal ion binding)	NA	K09229	NA	zinc finger and SCAN domain containing 25 [Source:MGI Symbol;Acc:MGI:3647079]	protein_coding	5.7745	6.07112	6.66549	1.74037	1.77826	1.9276	3.39888	1.76506	1.30269e-126	1.23776e-124	up	yes
MSTRG.2313	Mthfd1l	ENSMUST00000043735;ENSMUST00000117291;ENSMUST00000120585	GO:0000166(nucleotide binding);GO:0001843(neural tube closure);GO:0004329(formate-tetrahydrofolate ligase activity);GO:0004477(methenyltetrahydrofolate cyclohydrolase activity);GO:0004488(methylenetetrahydrofolate dehydrogenase (NADP+) activity);GO:0005524(ATP binding);GO:0005739(mitochondrion);GO:0005829(cytosol);GO:0006730(one-carbon metabolic process);GO:0006760(folic acid-containing compound …	00670(One carbon pool by folate);00670(One carbon pool by folate)	K13402	EC:6.3.4.3	methylenetetrahydrofolate dehydrogenase (NADP+ dependent) 1-like [Source:MGI Symbol;Acc:MGI:1924836]	protein_coding	8.63206	8.66896	8.80816	4.03353	4.00835	3.92789	2.18126	1.12516	2.27843e-126	2.15916e-124	up	yes
MSTRG.22423	Kbtbd11	ENSMUST00000069399	GO:0005515(protein binding)	NA	K10476	NA	kelch repeat and BTB (POZ) domain containing 11 [Source:MGI Symbol;Acc:MGI:1922151]	protein_coding	1.95609	2.21045	2.27745	0.218919	0.247827	0.192919	9.76859	3.28815	2.4803e-126	2.34427e-124	up	yes
MSTRG.11636	Synpo	ENSMUST00000115318;ENSMUST00000143275;ENSMUST00000130044;ENSMUST00000123288;ENSMUST00000130360	GO:0001725(stress fiber);GO:0003779(actin binding);GO:0005634(nucleus);GO:0005737(cytoplasm);GO:0005829(cytosol);GO:0005856(cytoskeleton);GO:0005923(bicellular tight junction);GO:0008542(visual learning);GO:0014069(postsynaptic density);GO:0015629(actin cytoskeleton);GO:0030018(Z disc);GO:0030054(cell junction);GO:0030425(dendrite);GO:0030865(cortical cytoskeleton organization);GO:0032233(positiv…	04530(Tight junction);04530(Tight junction)	K21112	NA	synaptopodin [Source:MGI Symbol;Acc:MGI:1099446]	protein_coding	8.52998	7.65859	8.799	2.94507	2.75384	2.65017	2.99285	1.58152	2.95692e-126	2.78742e-124	up	yes
MSTRG.4626	Krt20	ENSMUST00000017743	GO:0005198(structural molecule activity);GO:0005515(protein binding);GO:0005737(cytoplasm);GO:0005829(cytosol);GO:0005882(intermediate filament);GO:0006915(apoptotic process);GO:0009267(cellular response to starvation);GO:0045109(intermediate filament organization);GO:0050708(regulation of protein secretion)	04915(Estrogen signaling pathway)	K07604	NA	keratin 20 [Source:MGI Symbol;Acc:MGI:1914059]	protein_coding	18.8753	14.3532	14.3283	1.6409	2.01971	1.5933	9.05168	3.17819	4.04965e-126	3.80752e-124	up	yes
MSTRG.2508	Arg1	ENSMUST00000020161	GO:0000050(urea cycle);GO:0001889(liver development);GO:0001938(positive regulation of endothelial cell proliferation);GO:0002250(adaptive immune response);GO:0002376(immune system process);GO:0004053(arginase activity);GO:0005615(extracellular space);GO:0005737(cytoplasm);GO:0005741(mitochondrial outer membrane);GO:0005829(cytosol);GO:0006525(arginine metabolic process);GO:0007565(female pregnan…	00220(Arginine biosynthesis);00330(Arginine and proline metabolism);05146(Amoebiasis)	K01476	EC:3.5.3.1	arginase, liver [Source:MGI Symbol;Acc:MGI:88070]	protein_coding	11.4156	9.36128	8.75797	0.984346	1.10351	1.21322	8.94705	3.16141	7.90003e-126	7.40829e-124	up	yes
MSTRG.10576	Angptl4	ENSMUST00000002360	GO:0001525(angiogenesis);GO:0001666(response to hypoxia);GO:0004857(enzyme inhibitor activity);GO:0005102(signaling receptor binding);GO:0005576(extracellular region);GO:0005615(extracellular space);GO:0006629(lipid metabolic process);GO:0009267(cellular response to starvation);GO:0042802(identical protein binding);GO:0043066(negative regulation of apoptotic process);GO:0043335(protein unfolding)…	03320(PPAR signaling pathway);04979(Cholesterol metabolism)	K08767	NA	angiopoietin-like 4 [Source:MGI Symbol;Acc:MGI:1888999]	protein_coding	26.0702	24.4487	24.1806	6.85257	7.8623	7.77775	3.32107	1.73165	1.42463e-125	1.33247e-123	up	yes
MSTRG.477	Pcdh19	ENSMUST00000167944;ENSMUST00000060309;ENSMUST00000149154	GO:0005509(calcium ion binding);GO:0005886(plasma membrane);GO:0005887(integral component of plasma membrane);GO:0007155(cell adhesion);GO:0007156(homophilic cell adhesion via plasma membrane adhesion molecules);GO:0007420(brain development);GO:0016020(membrane);GO:0016021(integral component of membrane);GO:0016021(integral component of membrane)	NA	K16499	NA	protocadherin 19 [Source:MGI Symbol;Acc:MGI:2685563]	protein_coding	5.97182	5.38852	6.29829	1.66723	1.75342	1.67032	3.46862	1.79436	5.4192e-125	5.05548e-123	up	yes
MSTRG.14043	Flrt3	ENSMUST00000110057;ENSMUST00000056760	GO:0003345(proepicardium cell migration involved in pericardium morphogenesis);GO:0005104(fibroblast growth factor receptor binding);GO:0005515(protein binding);GO:0005576(extracellular region);GO:0005615(extracellular space);GO:0005783(endoplasmic reticulum);GO:0005789(endoplasmic reticulum membrane);GO:0005829(cytosol);GO:0005886(plasma membrane);GO:0005887(integral component of plasma membrane…	NA	K16362	NA	fibronectin leucine rich transmembrane protein 3 [Source:MGI Symbol;Acc:MGI:1918686]	protein_coding	2.90433	2.52443	2.61148	13.1378	14.6296	14.2027	0.191571	-2.38405	8.34406e-125	7.76386e-123	down	yes
MSTRG.6273	H3c10	ENSMUST00000188775	GO:0000228(nuclear chromosome);GO:0000786(nucleosome);GO:0000788(nuclear nucleosome);GO:0003677(DNA binding);GO:0005515(protein binding);GO:0005634(nucleus);GO:0005654(nucleoplasm);GO:0005694(chromosome);GO:0006334(nucleosome assembly);GO:0006335(DNA replication-dependent nucleosome assembly);GO:0032991(protein-containing complex);GO:0046982(protein heterodimerization activity);GO:0060968(regulat…	05034(Alcoholism);05202(Transcriptional misregulation in cancer);05322(Systemic lupus erythematosus)	K11253	NA	H3 clustered histone 10 [Source:MGI Symbol;Acc:MGI:2448349]	protein_coding	30.9813	38.0158	32.4435	206.093	211.021	195.449	0.1656	-2.59422	9.49446e-125	8.81145e-123	down	yes
MSTRG.9933	Gart	ENSMUST00000232367;ENSMUST00000232289;ENSMUST00000231380;ENSMUST00000120450;ENSMUST00000231444;ENSMUST00000023684;ENSMUST00000232643;ENSMUST00000232640	GO:0000166(nucleotide binding);GO:0003360(brainstem development);GO:0003824(catalytic activity);GO:0004637(phosphoribosylamine-glycine ligase activity);GO:0004641(phosphoribosylformylglycinamidine cyclo-ligase activity);GO:0004644(phosphoribosylglycinamide formyltransferase activity);GO:0005524(ATP binding);GO:0005829(cytosol);GO:0006164(purine nucleotide biosynthetic process);GO:0006189('de novo…	00230(Purine metabolism);00670(One carbon pool by folate);01523(Antifolate resistance);01523(Antifolate resistance)	K11787	2.1.2.2;6.3.3.1;EC:6.3.4.13	phosphoribosylglycinamide formyltransferase [Source:MGI Symbol;Acc:MGI:95654]	protein_coding	3.40849	3.08266	2.86953	15.3896	16.719	16.0946	0.194192	-2.36445	9.79045e-125	9.06273e-123	down	yes
MSTRG.13744	Disp2	ENSMUST00000110843;ENSMUST00000110846;ENSMUST00000037547;ENSMUST00000063975	GO:0003674(molecular_function);GO:0005575(cellular_component);GO:0005886(plasma membrane);GO:0008150(biological_process);GO:0016020(membrane);GO:0016021(integral component of membrane);GO:0016021(integral component of membrane)	NA	NA	NA	dispatched RND tramsporter family member 2 [Source:MGI Symbol;Acc:MGI:2388733]	protein_coding	57.7722	53.7422	48.6297	18.35	17.4439	17.9886	2.97762	1.57416	1.01386e-124	9.36085e-123	up	yes
MSTRG.7179	Nnt	ENSMUST00000109204;ENSMUST00000099149	GO:0016020(membrane);GO:0016021(integral component of membrane);GO:0016491(oxidoreductase activity);GO:0055114(oxidation-reduction process);GO:0055114(oxidation-reduction process)	00760(Nicotinate and nicotinamide metabolism);00760(Nicotinate and nicotinamide metabolism)	K00323	7.1.1.1;EC:1.6.1.2	nicotinamide nucleotide transhydrogenase [Source:MGI Symbol;Acc:MGI:109279]	protein_coding	2.34411	2.27908	2.2102	9.13375	9.14798	8.87239	0.251652	-1.9905	1.60626e-124	1.47924e-122	down	yes
MSTRG.14084	Ralgapa2	ENSMUST00000228797;ENSMUST00000109986	GO:0005096(GTPase activator activity);GO:0005634(nucleus);GO:0005737(cytoplasm);GO:0005829(cytosol);GO:0005886(plasma membrane);GO:0032484(Ral protein signal transduction);GO:0032880(regulation of protein localization);GO:0043547(positive regulation of GTPase activity);GO:0046982(protein heterodimerization activity);GO:0051056(regulation of small GTPase mediated signal transduction);GO:0060178(re…	NA	NA	NA	Ral GTPase activating protein, alpha subunit 2 (catalytic) [Source:MGI Symbol;Acc:MGI:3036245]	protein_coding	20.0762	19.7459	22.9289	6.98342	6.13897	6.57601	3.18559	1.67156	2.16615e-124	1.98468e-122	up	yes
MSTRG.13010	Gtf3c4	ENSMUST00000037117;ENSMUST00000171404	GO:0000127(transcription factor TFIIIC complex);GO:0003674(molecular_function);GO:0003677(DNA binding);GO:0004402(histone acetyltransferase activity);GO:0005515(protein binding);GO:0005634(nucleus);GO:0005654(nucleoplasm);GO:0005739(mitochondrion);GO:0008150(biological_process);GO:0016573(histone acetylation);GO:0016740(transferase activity);GO:0016746(transferase activity, transferring acyl grou…	NA	K11310	EC:2.3.1.48	general transcription factor IIIC, polypeptide 4 [Source:MGI Symbol;Acc:MGI:2138937]	protein_coding	5.35243	5.29744	5.75992	19.8226	20.2537	19.9857	0.273214	-1.8719	4.472e-124	4.08693e-122	down	yes
MSTRG.24037	Atm	ENSMUST00000232179;ENSMUST00000118282;ENSMUST00000132249;ENSMUST00000150244	GO:0000077(DNA damage checkpoint);GO:0000166(nucleotide binding);GO:0000723(telomere maintenance);GO:0000724(double-strand break repair via homologous recombination);GO:0000781(chromosome, telomeric region);GO:0001541(ovarian follicle development);GO:0001666(response to hypoxia);GO:0001756(somitogenesis);GO:0002331(pre-B cell allelic exclusion);GO:0002376(immune system process);GO:0002377(immunog…	01524(Platinum drug resistance);03440(Homologous recombination);04064(NF-kappa B signaling pathway);04068(FoxO signaling pathway);04110(Cell cycle);04115(p53 signaling pathway);04210(Apoptosis);04218(Cellular senescence);05165(Human papillomavirus infection);05166(Human T-cell leukemia virus 1 infection);05170(Human immunodeficiency virus 1 infection);05202(Transcriptional misregulation in cancer…	K04728	EC:2.7.11.1	ataxia telangiectasia mutated [Source:MGI Symbol;Acc:MGI:107202]	protein_coding	2.05939	2.0297	2.12967	7.45836	7.48498	7.64383	0.275322	-1.86081	1.10221e-123	1.00474e-121	down	yes
MSTRG.20235	Nop2	ENSMUST00000044200;ENSMUST00000204185	GO:0003723(RNA binding);GO:0005730(nucleolus);GO:0006364(rRNA processing);GO:0008168(methyltransferase activity);GO:0008757(S-adenosylmethionine-dependent methyltransferase activity);GO:0016740(transferase activity);GO:0032259(methylation);GO:0042254(ribosome biogenesis);GO:0042254(ribosome biogenesis)	NA	K14835	EC:2.1.1.310	NOP2 nucleolar protein [Source:MGI Symbol;Acc:MGI:107891]	protein_coding	4.50524	4.06425	3.37222	26.7487	27.9929	27.1641	0.145798	-2.77795	1.53719e-123	1.39771e-121	down	yes
MSTRG.7557	Arhgef3	ENSMUST00000224981;ENSMUST00000225949;ENSMUST00000049206	GO:0005085(guanyl-nucleotide exchange factor activity);GO:0005089(Rho guanyl-nucleotide exchange factor activity);GO:0005737(cytoplasm);GO:0035025(positive regulation of Rho protein signal transduction);GO:0035556(intracellular signal transduction);GO:0035556(intracellular signal transduction)	NA	K20683	NA	Rho guanine nucleotide exchange factor (GEF) 3 [Source:MGI Symbol;Acc:MGI:1918954]	protein_coding	5.80643	5.80327	5.74009	2.60003	2.40738	2.57933	2.28686	1.19337	4.97341e-123	4.51073e-121	up	yes
MSTRG.24014	Dixdc1	ENSMUST00000117093;ENSMUST00000117646;ENSMUST00000118707;ENSMUST00000120622;ENSMUST00000034566	GO:0003779(actin binding);GO:0005515(protein binding);GO:0005737(cytoplasm);GO:0005829(cytosol);GO:0005856(cytoskeleton);GO:0005925(focal adhesion);GO:0007275(multicellular organism development);GO:0016055(Wnt signaling pathway);GO:0019904(protein domain specific binding);GO:0021695(cerebellar cortex development);GO:0021795(cerebral cortex cell migration);GO:0021799(cerebral cortex radially orien…	NA	NA	NA	DIX domain containing 1 [Source:MGI Symbol;Acc:MGI:2679721]	protein_coding	4.7617	4.51527	5.04257	1.25188	1.18252	1.41294	3.72192	1.89605	5.06989e-123	4.58665e-121	up	yes
MSTRG.12614	Sephs1	ENSMUST00000027973;ENSMUST00000115019	GO:0000166(nucleotide binding);GO:0004756(selenide, water dikinase activity);GO:0005524(ATP binding);GO:0005634(nucleus);GO:0005737(cytoplasm);GO:0005886(plasma membrane);GO:0016020(membrane);GO:0016260(selenocysteine biosynthetic process);GO:0016301(kinase activity);GO:0016310(phosphorylation);GO:0016740(transferase activity);GO:0031965(nuclear membrane);GO:0042802(identical protein binding);GO:…	00450(Selenocompound metabolism);00450(Selenocompound metabolism)	K01008	EC:2.7.9.3	selenophosphate synthetase 1 [Source:MGI Symbol;Acc:MGI:1923580]	protein_coding	1.50579	1.40785	1.3504	5.89234	6.20712	6.07565	0.234608	-2.09167	6.02466e-123	5.43673e-121	down	yes
MSTRG.7768	Lgals3	ENSMUST00000146468;ENSMUST00000226585;ENSMUST00000142734;ENSMUST00000150290	GO:0001772(immunological synapse);GO:0002548(monocyte chemotaxis);GO:0005634(nucleus);GO:0005681(spliceosomal complex);GO:0005737(cytoplasm);GO:0005743(mitochondrial inner membrane);GO:0006397(mRNA processing);GO:0008380(RNA splicing);GO:0019863(IgE binding);GO:0019903(protein phosphatase binding);GO:0030246(carbohydrate binding);GO:0030593(neutrophil chemotaxis);GO:0030855(epithelial cell differ…	NA	K06831	NA	lectin, galactose binding, soluble 3 [Source:MGI Symbol;Acc:MGI:96778]	protein_coding	11.7871	10.5784	9.1938	1.50108	1.68834	1.31153	7.01171	2.80977	8.84383e-123	7.96077e-121	up	yes
MSTRG.24424	Trpc1	ENSMUST00000053785;ENSMUST00000189137;ENSMUST00000186235	GO:0005102(signaling receptor binding);GO:0005216(ion channel activity);GO:0005262(calcium channel activity);GO:0005515(protein binding);GO:0005886(plasma membrane);GO:0006811(ion transport);GO:0016020(membrane);GO:0016021(integral component of membrane);GO:0042438(melanin biosynthetic process);GO:0043235(receptor complex);GO:0051117(ATPase binding);GO:0051281(positive regulation of release of se…	04360(Axon guidance);04724(Glutamatergic synapse);04726(Serotonergic synapse);04972(Pancreatic secretion);04972(Pancreatic secretion)	K04964	NA	transient receptor potential cation channel, subfamily C, member 1 [Source:MGI Symbol;Acc:MGI:109528]	protein_coding	2.55047	2.66856	2.51153	0.619891	0.547965	0.615061	4.33591	2.11633	1.28735e-122	1.15591e-120	up	yes
MSTRG.3906	Igtp;Irgm2	ENSMUST00000035266;ENSMUST00000058704;ENSMUST00000094169;ENSMUST00000108836;ENSMUST00000209079;ENSMUST00000168280	GO:0003924(GTPase activity);GO:0005525(GTP binding);GO:0005789(endoplasmic reticulum membrane);GO:0005829(cytosol);GO:0006952(defense response);GO:0016020(membrane);GO:0035458(cellular response to interferon-beta);GO:0000045(autophagosome assembly);GO:0000139(Golgi membrane);GO:0001934(positive regulation of protein phosphorylation);GO:0005739(mitochondrion);GO:0005794(Golgi apparatus);GO:0009617…	05145(Toxoplasmosis);05145(Toxoplasmosis)	K14140	NA	interferon gamma induced GTPase [Source:MGI Symbol;Acc:MGI:107729];immunity-related GTPase family M member 2 [Source:MGI Symbol;Acc:MGI:1926262]	protein_coding	0.579659	0.659767	0.623729	4.76232	5.56286	5.11757	0.120649	-3.05111	1.33838e-122	1.19699e-120	down	yes
MSTRG.22795	Ell	ENSMUST00000093454;ENSMUST00000210155	GO:0001701(in utero embryonic development);GO:0005634(nucleus);GO:0006366(transcription by RNA polymerase II);GO:0006368(transcription elongation from RNA polymerase II promoter);GO:0008023(transcription elongation factor complex);GO:0010923(negative regulation of phosphatase activity);GO:0015030(Cajal body);GO:0016607(nuclear speck);GO:0019902(phosphatase binding);GO:0032968(positive regulation …	NA	K15183	NA	elongation factor RNA polymerase II [Source:MGI Symbol;Acc:MGI:109377]	protein_coding	3.05151	3.26523	3.54964	1.06902	1.05294	1.07737	3.08389	1.62475	1.33976e-122	1.19699e-120	up	yes
MSTRG.984	Myo1b	ENSMUST00000046390;ENSMUST00000114541;ENSMUST00000144694;ENSMUST00000018561;ENSMUST00000114537	GO:0000146(microfilament motor activity);GO:0000166(nucleotide binding);GO:0003774(motor activity);GO:0003779(actin binding);GO:0005515(protein binding);GO:0005516(calmodulin binding);GO:0005524(ATP binding);GO:0005546(phosphatidylinositol-4,5-bisphosphate binding);GO:0005547(phosphatidylinositol-3,4,5-trisphosphate binding);GO:0005737(cytoplasm);GO:0005769(early endosome);GO:0005884(actin filame…	NA	K10356	NA	myosin IB [Source:MGI Symbol;Acc:MGI:107752]	protein_coding	12.6908	12.2929	12.8497	6.09713	5.9463	6.06281	2.08952	1.06317	2.20582e-122	1.96586e-120	up	yes
MSTRG.14421	Atp9a	ENSMUST00000109175;ENSMUST00000178504;ENSMUST00000123156	GO:0000166(nucleotide binding);GO:0000287(magnesium ion binding);GO:0002020(protease binding);GO:0005524(ATP binding);GO:0005768(endosome);GO:0005769(early endosome);GO:0005794(Golgi apparatus);GO:0005802(trans-Golgi network);GO:0005886(plasma membrane);GO:0006890(retrograde vesicle-mediated transport, Golgi to endoplasmic reticulum);GO:0006897(endocytosis);GO:0015914(phospholipid transport);GO:0…	NA	K01530	EC:7.6.2.1	ATPase, class II, type 9A [Source:MGI Symbol;Acc:MGI:1330826]	protein_coding	4.74143	4.19279	3.28686	0.436297	0.413604	0.40237	9.75913	3.28675	3.06239e-122	2.72249e-120	up	yes
MSTRG.3909	Gemin5	ENSMUST00000102711;ENSMUST00000172035;ENSMUST00000035604;ENSMUST00000134953	GO:0000340(RNA 7-methylguanosine cap binding);GO:0000387(spliceosomal snRNP assembly);GO:0003723(RNA binding);GO:0003730(mRNA 3'-UTR binding);GO:0005515(protein binding);GO:0005634(nucleus);GO:0005654(nucleoplasm);GO:0005737(cytoplasm);GO:0005829(cytosol);GO:0006397(mRNA processing);GO:0006412(translation);GO:0006417(regulation of translation);GO:0008380(RNA splicing);GO:0016604(nuclear body);GO:…	03013(RNA transport);03013(RNA transport)	K13133	NA	gem nuclear organelle associated protein 5 [Source:MGI Symbol;Acc:MGI:2449311]	protein_coding	2.25543	2.12566	2.08238	9.23918	9.94618	9.92891	0.222003	-2.17135	3.20742e-122	2.84439e-120	down	yes
MSTRG.7126	Map3k1	ENSMUST00000109267	GO:0000166(nucleotide binding);GO:0004672(protein kinase activity);GO:0005524(ATP binding);GO:0006468(protein phosphorylation);GO:0008270(zinc ion binding);GO:0016567(protein ubiquitination);GO:0019901(protein kinase binding);GO:0046872(metal ion binding);GO:0061630(ubiquitin protein ligase activity);GO:0071260(cellular response to mechanical stimulus)	04010(MAPK signaling pathway);04120(Ubiquitin mediated proteolysis);04530(Tight junction);04622(RIG-I-like receptor signaling pathway);04722(Neurotrophin signaling pathway);04912(GnRH signaling pathway);05161(Hepatitis B);05166(Human T-cell leukemia virus 1 infection)	K04416	EC:2.7.11.25	mitogen-activated protein kinase kinase kinase 1 [Source:MGI Symbol;Acc:MGI:1346872]	protein_coding	13.0867	13.2896	15.1642	4.86668	4.47599	4.61836	2.97546	1.57311	5.84125e-122	5.16735e-120	up	yes
MSTRG.14719	Mecom	ENSMUST00000108271;ENSMUST00000108270;ENSMUST00000173899;ENSMUST00000172694;ENSMUST00000172697;ENSMUST00000174406;ENSMUST00000166001;ENSMUST00000173059;ENSMUST00000061088;ENSMUST00000173495;ENSMUST00000174413	GO:0000118(histone deacetylase complex);GO:0000977(RNA polymerase II regulatory region sequence-specific DNA binding);GO:0000978(RNA polymerase II cis-regulatory region sequence-specific DNA binding);GO:0001228(DNA-binding transcription activator activity, RNA polymerase II-specific);GO:0001701(in utero embryonic development);GO:0001780(neutrophil homeostasis);GO:0003676(nucleic acid binding);GO:…	04010(MAPK signaling pathway);05200(Pathways in cancer);05220(Chronic myeloid leukemia);05220(Chronic myeloid leukemia)	K04462	NA	MDS1 and EVI1 complex locus [Source:MGI Symbol;Acc:MGI:95457]	protein_coding	1.66115	1.48776	1.57919	6.65674	5.94554	6.32869	0.249755	-2.00141	8.26576e-122	7.29418e-120	down	yes
MSTRG.20332	Cdkn1b	ENSMUST00000067327;ENSMUST00000003115;ENSMUST00000204807	GO:0000079(regulation of cyclin-dependent protein serine/threonine kinase activity);GO:0000082(G1/S transition of mitotic cell cycle);GO:0001666(response to hypoxia);GO:0001890(placenta development);GO:0004860(protein kinase inhibitor activity);GO:0004861(cyclin-dependent protein serine/threonine kinase inhibitor activity);GO:0005515(protein binding);GO:0005634(nucleus);GO:0005654(nucleoplasm);GO…	01522(Endocrine resistance);04012(ErbB signaling pathway);04066(HIF-1 signaling pathway);04068(FoxO signaling pathway);04110(Cell cycle);04151(PI3K-Akt signaling pathway);04933(AGE-RAGE signaling pathway in diabetic complications);04934(Cushing syndrome);05162(Measles);05165(Human papillomavirus infection);05169(Epstein-Barr virus infection);05200(Pathways in cancer);05202(Transcriptional misregu…	K06624	NA	cyclin-dependent kinase inhibitor 1B [Source:MGI Symbol;Acc:MGI:104565]	protein_coding	39.1423	33.4512	38.3124	11.1341	12.2655	11.4116	3.18593	1.67171	3.35173e-121	2.95051e-119	up	yes
MSTRG.3137	Gnptab	ENSMUST00000020251;ENSMUST00000127615	GO:0000139(Golgi membrane);GO:0003976(UDP-N-acetylglucosamine-lysosomal-enzyme N-acetylglucosaminephosphotransferase activity);GO:0005509(calcium ion binding);GO:0005794(Golgi apparatus);GO:0007040(lysosome organization);GO:0009306(protein secretion);GO:0016020(membrane);GO:0016021(integral component of membrane);GO:0016256(N-glycan processing to lysosome);GO:0016740(transferase activity);GO:0016…	04142(Lysosome);04142(Lysosome)	K08239	EC:2.7.8.17	N-acetylglucosamine-1-phosphate transferase, alpha and beta subunits [Source:MGI Symbol;Acc:MGI:3643902]	protein_coding	0.371519	0.517514	0.478109	4.63069	4.64817	4.83897	0.096838	-3.36828	6.00494e-121	5.26033e-119	down	yes
MSTRG.636	Nhs	ENSMUST00000087085;ENSMUST00000081569	GO:0002088(lens development in camera-type eye);GO:0005794(Golgi apparatus);GO:0016604(nuclear body);GO:0030054(cell junction);GO:0030154(cell differentiation);GO:0030154(cell differentiation)	NA	NA	NA	NHS actin remodeling regulator [Source:MGI Symbol;Acc:MGI:2684894]	protein_coding	0.280408	0.239916	0.268663	2.32426	2.2508	2.23275	0.115894	-3.10912	1.07091e-120	9.35839e-119	down	yes
MSTRG.12103	Prpf19	ENSMUST00000025642;ENSMUST00000179297	GO:0000209(protein polyubiquitination);GO:0000244(spliceosomal tri-snRNP complex assembly);GO:0000245(spliceosomal complex assembly);GO:0000349(generation of catalytic spliceosome for first transesterification step);GO:0000398(mRNA splicing, via spliceosome);GO:0000974(Prp19 complex);GO:0001833(inner cell mass cell proliferation);GO:0004842(ubiquitin-protein transferase activity);GO:0005515(prote…	03040(Spliceosome);04120(Ubiquitin mediated proteolysis);04120(Ubiquitin mediated proteolysis)	K10599	EC:2.3.2.27	pre-mRNA processing factor 19 [Source:MGI Symbol;Acc:MGI:106247]	protein_coding	6.18193	6.13877	5.51553	24.3747	26.8697	26.8373	0.228431	-2.13017	1.23656e-120	1.07797e-118	down	yes
MSTRG.5134	Metrnl	ENSMUST00000036742;ENSMUST00000106089;ENSMUST00000125580	GO:0005179(hormone activity);GO:0005576(extracellular region);GO:0005615(extracellular space);GO:0007165(signal transduction);GO:0009409(response to cold);GO:0014850(response to muscle activity);GO:0045444(fat cell differentiation);GO:0050728(negative regulation of inflammatory response);GO:0050873(brown fat cell differentiation);GO:0090336(positive regulation of brown fat cell differentiation);G…	NA	NA	NA	meteorin, glial cell differentiation regulator-like [Source:MGI Symbol;Acc:MGI:2384806]	protein_coding	5.3014	5.42512	5.07668	0.809476	0.984206	0.809147	6.07155	2.60206	1.6151e-120	1.40455e-118	up	yes
MSTRG.23103	Adgrg1	ENSMUST00000179619;ENSMUST00000212995;ENSMUST00000212799;ENSMUST00000212118;ENSMUST00000093271;ENSMUST00000211984;ENSMUST00000211944;ENSMUST00000212141	GO:0001525(angiogenesis);GO:0004888(transmembrane signaling receptor activity);GO:0004930(G protein-coupled receptor activity);GO:0005518(collagen binding);GO:0005576(extracellular region);GO:0005886(plasma membrane);GO:0005887(integral component of plasma membrane);GO:0007155(cell adhesion);GO:0007165(signal transduction);GO:0007166(cell surface receptor signaling pathway);GO:0007186(G protein-c…	NA	K08450	NA	adhesion G protein-coupled receptor G1 [Source:MGI Symbol;Acc:MGI:1340051]	protein_coding	24.6855	23.4163	21.1635	7.36356	7.08649	7.68172	3.12968	1.64601	3.70296e-120	3.21245e-118	up	yes
MSTRG.4578	Fbxl20	ENSMUST00000103143;ENSMUST00000147971	GO:0001662(behavioral fear response);GO:0005515(protein binding);GO:0005737(cytoplasm);GO:0006511(ubiquitin-dependent protein catabolic process);GO:0019005(SCF ubiquitin ligase complex);GO:0031146(SCF-dependent proteasomal ubiquitin-dependent protein catabolic process);GO:0098685(Schaffer collateral - CA1 synapse);GO:0098978(glutamatergic synapse);GO:2000300(regulation of synaptic vesicle exocyto…	NA	K10268	NA	F-box and leucine-rich repeat protein 20 [Source:MGI Symbol;Acc:MGI:1919444]	protein_coding	8.19469	7.76458	8.49633	3.19855	3.05337	3.26863	2.56872	1.36105	7.48912e-120	6.46585e-118	up	yes
MSTRG.19576	Mad2l1	ENSMUST00000101343;ENSMUST00000116605	GO:0000070(mitotic sister chromatid segregation);GO:0000132(establishment of mitotic spindle orientation);GO:0000775(chromosome, centromeric region);GO:0000776(kinetochore);GO:0000777(condensed chromosome kinetochore);GO:0000922(spindle pole);GO:0005515(protein binding);GO:0005634(nucleus);GO:0005654(nucleoplasm);GO:0005694(chromosome);GO:0005737(cytoplasm);GO:0005829(cytosol);GO:0005856(cytoskel…	04110(Cell cycle);04114(Oocyte meiosis);04914(Progesterone-mediated oocyte maturation);05166(Human T-cell leukemia virus 1 infection);05166(Human T-cell leukemia virus 1 infection)	K02537	NA	MAD2 mitotic arrest deficient-like 1 [Source:MGI Symbol;Acc:MGI:1860374]	protein_coding	2.5944	2.75269	2.55246	11.3813	12.9931	12.1785	0.216113	-2.21014	7.80018e-120	6.71825e-118	down	yes
MSTRG.18114	Hpse	ENSMUST00000045617;ENSMUST00000112908	GO:0005576(extracellular region);GO:0005634(nucleus);GO:0005654(nucleoplasm);GO:0005764(lysosome);GO:0005765(lysosomal membrane);GO:0007155(cell adhesion);GO:0007160(cell-matrix adhesion);GO:0010575(positive regulation of vascular endothelial growth factor production);GO:0016020(membrane);GO:0016787(hydrolase activity);GO:0016798(hydrolase activity, acting on glycosyl bonds);GO:0030194(positive r…	00531(Glycosaminoglycan degradation);05205(Proteoglycans in cancer);05205(Proteoglycans in cancer)	K07964	EC:3.2.1.166	heparanase [Source:MGI Symbol;Acc:MGI:1343124]	protein_coding	15.9402	13.8912	12.7155	3.26221	3.08143	2.88665	4.60949	2.20461	1.21175e-119	1.03869e-117	up	yes
MSTRG.884	Arid5a	ENSMUST00000126413;ENSMUST00000115032;ENSMUST00000115031;ENSMUST00000142319	GO:0000122(negative regulation of transcription by RNA polymerase II);GO:0000976(transcription regulatory region sequence-specific DNA binding);GO:0002062(chondrocyte differentiation);GO:0002376(immune system process);GO:0003677(DNA binding);GO:0003682(chromatin binding);GO:0003714(transcription corepressor activity);GO:0003723(RNA binding);GO:0005515(protein binding);GO:0005634(nucleus);GO:00056…	NA	NA	NA	AT rich interactive domain 5A (MRF1-like) [Source:MGI Symbol;Acc:MGI:2443039]	protein_coding	2.13934	2.10528	2.08408	0.569403	0.55724	0.487475	3.92085	1.97116	2.08727e-119	1.78492e-117	up	yes
MSTRG.8	Dgkk	ENSMUST00000067410;ENSMUST00000145302	GO:0000166(nucleotide binding);GO:0003951(NAD+ kinase activity);GO:0004143(diacylglycerol kinase activity);GO:0005524(ATP binding);GO:0005886(plasma membrane);GO:0006979(response to oxidative stress);GO:0007165(signal transduction);GO:0007205(protein kinase C-activating G protein-coupled receptor signaling pathway);GO:0016301(kinase activity);GO:0016310(phosphorylation);GO:0016740(transferase act…	00561(Glycerolipid metabolism);00564(Glycerophospholipid metabolism);04070(Phosphatidylinositol signaling system);04072(Phospholipase D signaling pathway);05231(Choline metabolism in cancer);05231(Choline metabolism in cancer)	K00901	EC:2.7.1.107	diacylglycerol kinase kappa [Source:MGI Symbol;Acc:MGI:3580254]	protein_coding	8.73285	7.27013	7.13746	1.79829	1.57259	1.76513	4.50553	2.1717	6.92416e-119	5.90708e-117	up	yes
MSTRG.9653	Golgb1	ENSMUST00000039855;ENSMUST00000114812;ENSMUST00000023534	GO:0005793(endoplasmic reticulum-Golgi intermediate compartment);GO:0005794(Golgi apparatus);GO:0005801(cis-Golgi network);GO:0016020(membrane);GO:0016021(integral component of membrane);GO:1905793(protein localization to pericentriolar material);GO:1905793(protein localization to pericentriolar material)	NA	K20478	NA	golgi autoantigen, golgin subfamily b, macrogolgin 1 [Source:MGI Symbol;Acc:MGI:1099447]	protein_coding	9.60958	9.23356	10.4102	3.87297	3.63688	3.56286	2.64193	1.40159	1.11622e-118	9.47758e-117	up	yes
MSTRG.10619	Btnl4	ENSMUST00000065841	GO:0001817(regulation of cytokine production);GO:0005102(signaling receptor binding);GO:0005515(protein binding);GO:0009897(external side of plasma membrane);GO:0016020(membrane);GO:0016021(integral component of membrane);GO:0050776(regulation of immune response);GO:0050852(T cell receptor signaling pathway)	NA	K06712	NA	butyrophilin-like 4 [Source:MGI Symbol;Acc:MGI:1932036]	protein_coding	3.06826	3.13534	2.54171	0.286989	0.307875	0.255534	10.2838	3.3623	1.21271e-118	1.02726e-116	up	yes
MSTRG.112	Dock11	ENSMUST00000033419;ENSMUST00000115266	GO:0001782(B cell homeostasis);GO:0002315(marginal zone B cell differentiation);GO:0005085(guanyl-nucleotide exchange factor activity);GO:0005089(Rho guanyl-nucleotide exchange factor activity);GO:0005575(cellular_component);GO:0007264(small GTPase mediated signal transduction);GO:0017048(Rho GTPase binding);GO:0043547(positive regulation of GTPase activity);GO:0051491(positive regulation of filo…	NA	K21853	NA	dedicator of cytokinesis 11 [Source:MGI Symbol;Acc:MGI:1923224]	protein_coding	7.38002	7.19736	7.02805	22.5026	23.0946	23.006	0.314934	-1.66688	1.38973e-118	1.17443e-116	down	yes
MSTRG.3826	Hnrnpab	ENSMUST00000074669;ENSMUST00000101249;ENSMUST00000109103	GO:0000122(negative regulation of transcription by RNA polymerase II);GO:0001837(epithelial to mesenchymal transition);GO:0003676(nucleic acid binding);GO:0003677(DNA binding);GO:0003700(DNA-binding transcription factor activity);GO:0003723(RNA binding);GO:0005515(protein binding);GO:0005634(nucleus);GO:0005654(nucleoplasm);GO:0005737(cytoplasm);GO:0043565(sequence-specific DNA binding);GO:004589…	NA	K13044	NA	heterogeneous nuclear ribonucleoprotein A/B [Source:MGI Symbol;Acc:MGI:1330294]	protein_coding	8.56838	7.85112	7.59462	31.6832	33.9113	32.9013	0.243808	-2.03618	2.03793e-118	1.71817e-116	down	yes
MSTRG.15659	Sec24d	ENSMUST00000200333;ENSMUST00000047923	GO:0000139(Golgi membrane);GO:0000149(SNARE binding);GO:0001701(in utero embryonic development);GO:0005789(endoplasmic reticulum membrane);GO:0005829(cytosol);GO:0006886(intracellular protein transport);GO:0006888(endoplasmic reticulum to Golgi vesicle-mediated transport);GO:0008270(zinc ion binding);GO:0012507(ER to Golgi transport vesicle membrane);GO:0015031(protein transport);GO:0016020(membr…	04141(Protein processing in endoplasmic reticulum);04141(Protein processing in endoplasmic reticulum)	K14007	NA	Sec24 related gene family, member D (S. cerevisiae) [Source:MGI Symbol;Acc:MGI:1916858]	protein_coding	10.9635	10.17	10.0757	3.80095	3.68418	3.44698	2.85481	1.5134	7.99043e-118	6.72094e-116	up	yes
MSTRG.15151	Mex3a	ENSMUST00000172699	GO:0000932(P-body);GO:0003676(nucleic acid binding);GO:0003723(RNA binding);GO:0005829(cytosol);GO:0008150(biological_process);GO:0046872(metal ion binding)	NA	K15686	EC:2.3.2.27	mex3 RNA binding family member A [Source:MGI Symbol;Acc:MGI:1919890]	protein_coding	0.965906	0.706337	0.739317	6.96381	6.99523	6.59003	0.117356	-3.09103	1.24038e-117	1.04087e-115	down	yes
MSTRG.3821	Col23a1	ENSMUST00000102765;ENSMUST00000151098	GO:0005201(extracellular matrix structural constituent);GO:0005576(extracellular region);GO:0005581(collagen trimer);GO:0005615(extracellular space);GO:0005886(plasma membrane);GO:0008201(heparin binding);GO:0009986(cell surface);GO:0016020(membrane);GO:0016021(integral component of membrane);GO:0030020(extracellular matrix structural constituent conferring tensile strength);GO:0030198(extracellu…	NA	NA	NA	collagen, type XXIII, alpha 1 [Source:MGI Symbol;Acc:MGI:2653243]	protein_coding	4.12009	3.7251	3.29342	0.689739	0.705894	0.577651	5.64471	2.4969	1.35e-117	1.13023e-115	up	yes
MSTRG.8195	Ednrb	ENSMUST00000022718;ENSMUST00000172237;ENSMUST00000227824	GO:0000122(negative regulation of transcription by RNA polymerase II);GO:0001755(neural crest cell migration);GO:0001934(positive regulation of protein phosphorylation);GO:0004930(G protein-coupled receptor activity);GO:0004962(endothelin receptor activity);GO:0005515(protein binding);GO:0005886(plasma membrane);GO:0006885(regulation of pH);GO:0007165(signal transduction);GO:0007186(G protein-cou…	04020(Calcium signaling pathway);04022(cGMP-PKG signaling pathway);04080(Neuroactive ligand-receptor interaction);04916(Melanogenesis);04926(Relaxin signaling pathway);05200(Pathways in cancer);05200(Pathways in cancer)	K04198	NA	endothelin receptor type B [Source:MGI Symbol;Acc:MGI:102720]	protein_coding	59.0652	50.1105	50.7512	18.7537	18.3089	18.5786	2.87426	1.52319	1.65998e-117	1.3865e-115	up	yes
MSTRG.6814	Trip13	ENSMUST00000022053	GO:0000166(nucleotide binding);GO:0001556(oocyte maturation);GO:0001673(male germ cell nucleus);GO:0005515(protein binding);GO:0005524(ATP binding);GO:0005634(nucleus);GO:0005694(chromosome);GO:0006302(double-strand break repair);GO:0007094(mitotic spindle assembly checkpoint);GO:0007130(synaptonemal complex assembly);GO:0007131(reciprocal meiotic recombination);GO:0007141(male meiosis I);GO:0007…	NA	K22399	NA	thyroid hormone receptor interactor 13 [Source:MGI Symbol;Acc:MGI:1916966]	protein_coding	1.07442	1.12657	0.967571	6.09358	6.75704	6.04604	0.167678	-2.57623	1.74139e-117	1.45113e-115	down	yes
MSTRG.12313	Kif11	ENSMUST00000012587	GO:0000166(nucleotide binding);GO:0000922(spindle pole);GO:0003777(microtubule motor activity);GO:0005524(ATP binding);GO:0005634(nucleus);GO:0005737(cytoplasm);GO:0005819(spindle);GO:0005829(cytosol);GO:0005856(cytoskeleton);GO:0005874(microtubule);GO:0005876(spindle microtubule);GO:0007018(microtubule-based movement);GO:0007049(cell cycle);GO:0007051(spindle organization);GO:0007100(mitotic cen…	NA	K10398	NA	kinesin family member 11 [Source:MGI Symbol;Acc:MGI:1098231]	protein_coding	6.25907	5.7855	6.28885	20.8764	21.0891	20.7783	0.292195	-1.775	2.41173e-117	2.00508e-115	down	yes
MSTRG.12126	Tle4	ENSMUST00000167776;ENSMUST00000052011	GO:0000122(negative regulation of transcription by RNA polymerase II);GO:0000981(DNA-binding transcription factor activity, RNA polymerase II-specific);GO:0003682(chromatin binding);GO:0003714(transcription corepressor activity);GO:0005515(protein binding);GO:0005634(nucleus);GO:0005654(nucleoplasm);GO:0005667(transcription factor complex);GO:0006355(regulation of transcription, DNA-templated);GO…	NA	NA	NA	transducin-like enhancer of split 4 [Source:MGI Symbol;Acc:MGI:104633]	protein_coding	2.16648	2.37952	2.21594	10.4764	9.80688	9.84198	0.224461	-2.15546	2.60522e-117	2.16095e-115	down	yes
MSTRG.11149	Lrpprc	ENSMUST00000112308	GO:0000794(condensed nuclear chromosome);GO:0000961(negative regulation of mitochondrial RNA catabolic process);GO:0003677(DNA binding);GO:0003697(single-stranded DNA binding);GO:0003723(RNA binding);GO:0005515(protein binding);GO:0005634(nucleus);GO:0005637(nuclear inner membrane);GO:0005640(nuclear outer membrane);GO:0005654(nucleoplasm);GO:0005737(cytoplasm);GO:0005739(mitochondrion);GO:000585…	NA	K17964	NA	leucine-rich PPR-motif containing [Source:MGI Symbol;Acc:MGI:1919666]	protein_coding	2.88843	3.25698	2.98965	12.0254	12.5153	12.2412	0.248358	-2.00951	3.82298e-117	3.16374e-115	down	yes
MSTRG.11606	Lmnb1	ENSMUST00000025486	GO:0003690(double-stranded DNA binding);GO:0005634(nucleus);GO:0005635(nuclear envelope);GO:0005637(nuclear inner membrane);GO:0005638(lamin filament);GO:0005652(nuclear lamina);GO:0005654(nucleoplasm);GO:0005737(cytoplasm);GO:0005882(intermediate filament);GO:0008432(JUN kinase binding);GO:0010971(positive regulation of G2/M transition of mitotic cell cycle);GO:0016020(membrane);GO:0016363(nucle…	04210(Apoptosis)	K07611	NA	lamin B1 [Source:MGI Symbol;Acc:MGI:96795]	protein_coding	1.10478	1.13276	1.23526	5.3777	5.1	5.15257	0.222184	-2.17017	5.1425e-117	4.24593e-115	down	yes
MSTRG.20173	Usp18	ENSMUST00000032198;ENSMUST00000204710	GO:0004197(cysteine-type endopeptidase activity);GO:0004843(thiol-dependent ubiquitin-specific protease activity);GO:0005515(protein binding);GO:0005634(nucleus);GO:0005829(cytosol);GO:0006508(proteolysis);GO:0006511(ubiquitin-dependent protein catabolic process);GO:0008233(peptidase activity);GO:0008234(cysteine-type peptidase activity);GO:0009617(response to bacterium);GO:0016579(protein deubiq…	NA	K11846	EC:3.4.19.12	ubiquitin specific peptidase 18 [Source:MGI Symbol;Acc:MGI:1344364]	protein_coding	3.20749	3.18042	3.38757	13.4	14.9976	14.2409	0.229264	-2.12492	5.42434e-117	4.46836e-115	down	yes
MSTRG.12516	Dusp5	ENSMUST00000038287	GO:0000188(inactivation of MAPK activity);GO:0001706(endoderm formation);GO:0004721(phosphoprotein phosphatase activity);GO:0004725(protein tyrosine phosphatase activity);GO:0005634(nucleus);GO:0005737(cytoplasm);GO:0006470(protein dephosphorylation);GO:0008138(protein tyrosine/serine/threonine phosphatase activity);GO:0008330(protein tyrosine/threonine phosphatase activity);GO:0016311(dephosphor…	04010(MAPK signaling pathway)	K04459	3.1.3.48;EC:3.1.3.16	dual specificity phosphatase 5 [Source:MGI Symbol;Acc:MGI:2685183]	protein_coding	3.22413	3.3971	3.52969	0.85389	0.854671	0.791604	4.0601	2.02152	6.25301e-117	5.1392e-115	up	yes
MSTRG.16813	Sesn2	ENSMUST00000030724	GO:0001932(regulation of protein phosphorylation);GO:0005092(GDP-dissociation inhibitor activity);GO:0005515(protein binding);GO:0005634(nucleus);GO:0005737(cytoplasm);GO:0005739(mitochondrion);GO:0006111(regulation of gluconeogenesis);GO:0006635(fatty acid beta-oxidation);GO:0007005(mitochondrion organization);GO:0009749(response to glucose);GO:0016239(positive regulation of macroautophagy);GO:0…	04115(p53 signaling pathway);04150(mTOR signaling pathway);04211(Longevity regulating pathway)	K20394	NA	sestrin 2 [Source:MGI Symbol;Acc:MGI:2651874]	protein_coding	3.88698	3.70987	3.96303	1.3449	1.41738	1.33462	2.82161	1.49652	7.16051e-117	5.87161e-115	up	yes
MSTRG.8315	Nup155	ENSMUST00000163765;ENSMUST00000230017	GO:0000972(transcription-dependent tethering of RNA polymerase II gene DNA at nuclear periphery);GO:0005634(nucleus);GO:0005635(nuclear envelope);GO:0005643(nuclear pore);GO:0005737(cytoplasm);GO:0006405(RNA export from nucleus);GO:0006406(mRNA export from nucleus);GO:0006606(protein import into nucleus);GO:0006913(nucleocytoplasmic transport);GO:0006998(nuclear envelope organization);GO:0015031(…	03013(RNA transport);03013(RNA transport)	K14312	NA	nucleoporin 155 [Source:MGI Symbol;Acc:MGI:2181182]	protein_coding	5.72722	5.96096	5.42534	19.4738	19.529	19.4516	0.292767	-1.77217	1.20897e-116	9.86846e-115	down	yes
MSTRG.13415	Cdca7	ENSMUST00000102691;ENSMUST00000157019	GO:0003674(molecular_function);GO:0005634(nucleus);GO:0005654(nucleoplasm);GO:0005737(cytoplasm);GO:0005829(cytosol);GO:0006355(regulation of transcription, DNA-templated);GO:0006915(apoptotic process);GO:0042127(regulation of cell population proliferation);GO:0042127(regulation of cell population proliferation)	NA	NA	NA	cell division cycle associated 7 [Source:MGI Symbol;Acc:MGI:1914203]	protein_coding	1.7022	1.66659	1.80963	9.82	10.6809	9.82647	0.17075	-2.55004	2.24543e-116	1.82873e-114	down	yes
MSTRG.3164	Apaf1	ENSMUST00000161987;ENSMUST00000160788;ENSMUST00000159110;ENSMUST00000020157	GO:0000166(nucleotide binding);GO:0001666(response to hypoxia);GO:0001822(kidney development);GO:0001843(neural tube closure);GO:0005515(protein binding);GO:0005524(ATP binding);GO:0005634(nucleus);GO:0005737(cytoplasm);GO:0005829(cytosol);GO:0006915(apoptotic process);GO:0006919(activation of cysteine-type endopeptidase activity involved in apoptotic process);GO:0007275(multicellular organism de…	01524(Platinum drug resistance);04115(p53 signaling pathway);04210(Apoptosis);04215(Apoptosis - multiple species);05010(Alzheimer disease);05012(Parkinson disease);05014(Amyotrophic lateral sclerosis (ALS));05016(Huntington disease);05134(Legionellosis);05152(Tuberculosis);05160(Hepatitis C);05161(Hepatitis B);05162(Measles);05168(Herpes simplex virus 1 infection);05169(Epstein-Barr virus infecti…	K02084	NA	apoptotic peptidase activating factor 1 [Source:MGI Symbol;Acc:MGI:1306796]	protein_coding	8.62787	8.7961	10.0647	3.21551	3.07057	3.06196	2.94058	1.5561	9.35872e-116	7.58754e-114	up	yes
MSTRG.4499	Itga3	ENSMUST00000107739;ENSMUST00000120375;ENSMUST00000145671;ENSMUST00000001548	GO:0001764(neuron migration);GO:0001968(fibronectin binding);GO:0002020(protease binding);GO:0005178(integrin binding);GO:0005515(protein binding);GO:0005518(collagen binding);GO:0005886(plasma membrane);GO:0007155(cell adhesion);GO:0007229(integrin-mediated signaling pathway);GO:0007507(heart development);GO:0007613(memory);GO:0008305(integrin complex);GO:0009897(external side of plasma membrane…	04151(PI3K-Akt signaling pathway);04510(Focal adhesion);04512(ECM-receptor interaction);04640(Hematopoietic cell lineage);04810(Regulation of actin cytoskeleton);05165(Human papillomavirus infection);05200(Pathways in cancer);05222(Small cell lung cancer);05410(Hypertrophic cardiomyopathy (HCM));05412(Arrhythmogenic right ventricular cardiomyopathy (ARVC));05414(Dilated cardiomyopathy (DCM));0541…	K06482	NA	integrin alpha 3 [Source:MGI Symbol;Acc:MGI:96602]	protein_coding	8.18952	7.63106	7.72922	3.47139	3.56831	3.38416	2.25922	1.17583	1.59042e-115	1.28652e-113	up	yes
MSTRG.9790	Dcbld2	ENSMUST00000046663	GO:0005887(integral component of plasma membrane);GO:0009986(cell surface);GO:0016020(membrane);GO:0016021(integral component of membrane);GO:0030308(negative regulation of cell growth);GO:0042060(wound healing)	NA	NA	NA	discoidin, CUB and LCCL domain containing 2 [Source:MGI Symbol;Acc:MGI:1920629]	protein_coding	10.3019	10.2665	10.5664	4.98171	4.82054	4.68241	2.1495	1.104	2.0077e-115	1.62042e-113	up	yes
MSTRG.9544	Tmem44	ENSMUST00000140402	GO:0003674(molecular_function);GO:0008150(biological_process);GO:0016020(membrane);GO:0016021(integral component of membrane)	NA	NA	NA	transmembrane protein 44 [Source:MGI Symbol;Acc:MGI:1924489]	protein_coding	1.88923	1.62138	1.54546	7.98796	8.21128	8.1791	0.2074	-2.26951	3.9178e-115	3.15497e-113	down	yes
MSTRG.11529	Kctd16	ENSMUST00000236889;ENSMUST00000091927;ENSMUST00000096572	GO:0003674(molecular_function);GO:0005515(protein binding);GO:0005886(plasma membrane);GO:0008277(regulation of G protein-coupled receptor signaling pathway);GO:0016020(membrane);GO:0016021(integral component of membrane);GO:0030054(cell junction);GO:0042734(presynaptic membrane);GO:0042995(cell projection);GO:0043235(receptor complex);GO:0045202(synapse);GO:0045211(postsynaptic membrane);GO:0051…	NA	K21918	NA	potassium channel tetramerisation domain containing 16 [Source:MGI Symbol;Acc:MGI:1914659]	protein_coding	3.90006	4.20322	5.62134	0.0180294	0.0144408	0.021506	254.272	7.99023	4.5144e-115	3.62728e-113	up	yes
MSTRG.9641	Parp9	ENSMUST00000114878;ENSMUST00000023622	GO:0000122(negative regulation of transcription by RNA polymerase II);GO:0002230(positive regulation of defense response to virus by host);GO:0002376(immune system process);GO:0003714(transcription corepressor activity);GO:0003950(NAD+ ADP-ribosyltransferase activity);GO:0004857(enzyme inhibitor activity);GO:0005634(nucleus);GO:0005654(nucleoplasm);GO:0005737(cytoplasm);GO:0005739(mitochondrion);…	NA	K15260	EC:2.4.2.30	poly (ADP-ribose) polymerase family, member 9 [Source:MGI Symbol;Acc:MGI:1933117]	protein_coding	2.40519	2.38558	2.29895	8.79315	9.40403	9.18525	0.258915	-1.94945	1.33737e-114	1.07217e-112	down	yes
MSTRG.4917	Grin2c	ENSMUST00000106554	GO:0004970(ionotropic glutamate receptor activity);GO:0004972(NMDA glutamate receptor activity);GO:0005216(ion channel activity);GO:0005261(cation channel activity);GO:0005515(protein binding);GO:0005886(plasma membrane);GO:0005887(integral component of plasma membrane);GO:0006811(ion transport);GO:0009611(response to wounding);GO:0015276(ligand-gated ion channel activity);GO:0016020(membrane);GO…	04020(Calcium signaling pathway);04024(cAMP signaling pathway);04080(Neuroactive ligand-receptor interaction);04713(Circadian entrainment);04720(Long-term potentiation);04724(Glutamatergic synapse);05010(Alzheimer disease);05014(Amyotrophic lateral sclerosis (ALS));05030(Cocaine addiction);05031(Amphetamine addiction);05033(Nicotine addiction);05034(Alcoholism)	K05211	NA	glutamate receptor, ionotropic, NMDA2C (epsilon 3) [Source:MGI Symbol;Acc:MGI:95822]	protein_coding	6.62871	6.65603	5.68433	1.66506	1.81184	1.67287	3.68348	1.88107	1.68937e-114	1.35134e-112	up	yes
MSTRG.908	Inpp4a	ENSMUST00000168546;ENSMUST00000140264;ENSMUST00000027287;ENSMUST00000114933;ENSMUST00000137266	GO:0005634(nucleus);GO:0005737(cytoplasm);GO:0016020(membrane);GO:0016021(integral component of membrane);GO:0016311(dephosphorylation);GO:0016316(phosphatidylinositol-3,4-bisphosphate 4-phosphatase activity);GO:0034597(phosphatidylinositol-4,5-bisphosphate 4-phosphatase activity);GO:0036092(phosphatidylinositol-3-phosphate biosynthetic process);GO:0036092(phosphatidylinositol-3-phosphate biosynt…	00562(Inositol phosphate metabolism);04070(Phosphatidylinositol signaling system);04070(Phosphatidylinositol signaling system)	K01109	EC:3.1.3.66	inositol polyphosphate-4-phosphatase, type I [Source:MGI Symbol;Acc:MGI:1931123]	protein_coding	5.39438	5.48519	5.57125	2.48565	2.49491	2.43122	2.21955	1.15027	2.73147e-114	2.17525e-112	up	yes
MSTRG.1096	Wdr12	ENSMUST00000027173;ENSMUST00000117438;ENSMUST00000122038	GO:0000463(maturation of LSU-rRNA from tricistronic rRNA transcript (SSU-rRNA, 5.8S rRNA, LSU-rRNA));GO:0000466(maturation of 5.8S rRNA from tricistronic rRNA transcript (SSU-rRNA, 5.8S rRNA, LSU-rRNA));GO:0005515(protein binding);GO:0005634(nucleus);GO:0005654(nucleoplasm);GO:0005730(nucleolus);GO:0006364(rRNA processing);GO:0007219(Notch signaling pathway);GO:0030687(preribosome, large subunit …	NA	K14863	NA	WD repeat domain 12 [Source:MGI Symbol;Acc:MGI:1927241]	protein_coding	0.484705	0.421431	0.447247	2.61007	2.55054	2.7085	0.171987	-2.53963	3.41754e-114	2.70959e-112	down	yes
MSTRG.5085	P4hb	ENSMUST00000026122	GO:0003756(protein disulfide isomerase activity);GO:0003779(actin binding);GO:0004656(procollagen-proline 4-dioxygenase activity);GO:0005178(integrin binding);GO:0005515(protein binding);GO:0005783(endoplasmic reticulum);GO:0005788(endoplasmic reticulum lumen);GO:0005793(endoplasmic reticulum-Golgi intermediate compartment);GO:0005829(cytosol);GO:0005856(cytoskeleton);GO:0005886(plasma membrane);…	04141(Protein processing in endoplasmic reticulum)	K09580	EC:5.3.4.1	prolyl 4-hydroxylase, beta polypeptide [Source:MGI Symbol;Acc:MGI:97464]	protein_coding	491.184	486.286	451.287	180.317	198.631	182.638	2.54414	1.34718	4.02033e-114	3.18049e-112	up	yes
MSTRG.4077	Kdm6b	ENSMUST00000094077	GO:0000790(nuclear chromatin);GO:0000978(RNA polymerase II cis-regulatory region sequence-specific DNA binding);GO:0002437(inflammatory response to antigenic stimulus);GO:0003682(chromatin binding);GO:0005515(protein binding);GO:0005634(nucleus);GO:0006325(chromatin organization);GO:0006338(chromatin remodeling);GO:0006954(inflammatory response);GO:0008013(beta-catenin binding);GO:0010468(regulat…	NA	K11448	EC:1.14.11.-	KDM1 lysine (K)-specific demethylase 6B [Source:MGI Symbol;Acc:MGI:2448492]	protein_coding	7.46393	6.67414	7.01021	2.61919	2.35138	2.40942	2.86562	1.51885	5.3962e-114	4.25956e-112	up	yes
MSTRG.19945	Kbtbd8	ENSMUST00000032107;ENSMUST00000119582	GO:0005515(protein binding);GO:0005737(cytoplasm);GO:0005794(Golgi apparatus);GO:0005819(spindle);GO:0005856(cytoskeleton);GO:0006417(regulation of translation);GO:0006513(protein monoubiquitination);GO:0014029(neural crest formation);GO:0014032(neural crest cell development);GO:0031463(Cul3-RING ubiquitin ligase complex);GO:0031463(Cul3-RING ubiquitin ligase complex)	NA	K10475	NA	kelch repeat and BTB (POZ) domain containing 8 [Source:MGI Symbol;Acc:MGI:2661430]	protein_coding	0.373094	0.369121	0.416157	3.29455	3.06726	3.46613	0.117865	-3.08479	1.182e-113	9.28942e-112	down	yes
MSTRG.12323	Myof	ENSMUST00000041475;ENSMUST00000226068;ENSMUST00000172095;ENSMUST00000224900	GO:0001778(plasma membrane repair);GO:0005543(phospholipid binding);GO:0005634(nucleus);GO:0005886(plasma membrane);GO:0005901(caveola);GO:0006071(glycerol metabolic process);GO:0007009(plasma membrane organization);GO:0007520(myoblast fusion);GO:0016020(membrane);GO:0016021(integral component of membrane);GO:0030659(cytoplasmic vesicle membrane);GO:0030947(regulation of vascular endothelial grow…	NA	K22125	NA	myoferlin [Source:MGI Symbol;Acc:MGI:1919192]	protein_coding	8.91772	7.83317	8.16988	2.96206	3.21047	3.05394	2.70101	1.4335	1.42091e-113	1.11427e-111	up	yes
MSTRG.16116	Rusc2	ENSMUST00000149221;ENSMUST00000136360;ENSMUST00000131668;ENSMUST00000135216;ENSMUST00000152322;ENSMUST00000035645;ENSMUST00000098106	GO:0005515(protein binding);GO:0017137(Rab GTPase binding);GO:0031410(cytoplasmic vesicle);GO:0031410(cytoplasmic vesicle)	NA	K23291	NA	RUN and SH3 domain containing 2 [Source:MGI Symbol;Acc:MGI:2140371]	protein_coding	4.8497	4.81004	4.99912	2.09879	2.00768	1.92037	2.43226	1.2823	2.04801e-113	1.60254e-111	up	yes
MSTRG.16125	Car9	ENSMUST00000030183	GO:0001666(response to hypoxia);GO:0002009(morphogenesis of an epithelium);GO:0004089(carbonate dehydratase activity);GO:0005886(plasma membrane);GO:0006730(one-carbon metabolic process);GO:0008270(zinc ion binding);GO:0016020(membrane);GO:0016021(integral component of membrane);GO:0016323(basolateral plasma membrane);GO:0016829(lyase activity);GO:0016836(hydro-lyase activity);GO:0031528(microvil…	00910(Nitrogen metabolism)	K01672	EC:4.2.1.1	carbonic anhydrase 9 [Source:MGI Symbol;Acc:MGI:2447188]	protein_coding	5.69826	5.36831	4.81977	0.119592	0.03086	0.15879	51.3719	5.68291	4.01797e-113	3.13036e-111	up	yes
MSTRG.17898	Slc30a9	ENSMUST00000162372;ENSMUST00000202770	GO:0003682(chromatin binding);GO:0005634(nucleus);GO:0005737(cytoplasm);GO:0005783(endoplasmic reticulum);GO:0005856(cytoskeleton);GO:0006811(ion transport);GO:0006812(cation transport);GO:0006829(zinc ion transport);GO:0006882(cellular zinc ion homeostasis);GO:0008324(cation transmembrane transporter activity);GO:0016020(membrane);GO:0016021(integral component of membrane);GO:0016922(nuclear rec…	NA	K14696	NA	solute carrier family 30 (zinc transporter), member 9 [Source:MGI Symbol;Acc:MGI:1923690]	protein_coding	9.383	8.71627	9.64645	3.85108	3.63889	3.87531	2.44127	1.28763	6.02598e-113	4.68461e-111	up	yes
MSTRG.9367	Cebpd	ENSMUST00000096232	GO:0000976(transcription regulatory region sequence-specific DNA binding);GO:0000978(RNA polymerase II cis-regulatory region sequence-specific DNA binding);GO:0001228(DNA-binding transcription activator activity, RNA polymerase II-specific);GO:0002244(hematopoietic progenitor cell differentiation);GO:0003677(DNA binding);GO:0003700(DNA-binding transcription factor activity);GO:0005515(protein bin…	NA	K10050	NA	CCAAT/enhancer binding protein (C/EBP), delta [Source:MGI Symbol;Acc:MGI:103573]	protein_coding	5.34104	4.54186	4.42685	0.760137	0.703321	0.643124	6.79287	2.76402	6.33202e-113	4.9119e-111	up	yes
MSTRG.8016	Ptk2b	ENSMUST00000178730;ENSMUST00000089250;ENSMUST00000022622;ENSMUST00000154865	GO:0000165(MAPK cascade);GO:0000166(nucleotide binding);GO:0000302(response to reactive oxygen species);GO:0001525(angiogenesis);GO:0001556(oocyte maturation);GO:0001666(response to hypoxia);GO:0001954(positive regulation of cell-matrix adhesion);GO:0002040(sprouting angiogenesis);GO:0002250(adaptive immune response);GO:0002315(marginal zone B cell differentiation);GO:0002376(immune system proces…	04020(Calcium signaling pathway);04062(Chemokine signaling pathway);04072(Phospholipase D signaling pathway);04650(Natural killer cell mediated cytotoxicity);04670(Leukocyte transendothelial migration);04912(GnRH signaling pathway);05161(Hepatitis B);05163(Human cytomegalovirus infection);05170(Human immunodeficiency virus 1 infection);05170(Human immunodeficiency virus 1 infection)	NA	NA	PTK2 protein tyrosine kinase 2 beta [Source:MGI Symbol;Acc:MGI:104908]	protein_coding	3.43879	2.92254	2.78673	0.526847	0.537921	0.450939	6.03551	2.59348	7.3146e-113	5.66188e-111	up	yes
MSTRG.20088	Mbd4	ENSMUST00000032469;ENSMUST00000122816;ENSMUST00000203643	GO:0003677(DNA binding);GO:0003824(catalytic activity);GO:0005634(nucleus);GO:0006281(DNA repair);GO:0006974(cellular response to DNA damage stimulus);GO:0008263(pyrimidine-specific mismatch base pair DNA N-glycosylase activity);GO:0016607(nuclear speck);GO:0016787(hydrolase activity);GO:0032355(response to estradiol);GO:0042025(host cell nucleus);GO:0042025(host cell nucleus)	03410(Base excision repair);03410(Base excision repair)	K10801	EC:3.2.2.-	methyl-CpG binding domain protein 4 [Source:MGI Symbol;Acc:MGI:1333850]	protein_coding	3.4923	3.40506	3.7967	12.4143	12.6288	12.4297	0.285382	-1.80904	2.18425e-112	1.68708e-110	down	yes
MSTRG.20669	Gipr	ENSMUST00000094790	GO:0002029(desensitization of G protein-coupled receptor signaling pathway);GO:0004888(transmembrane signaling receptor activity);GO:0004930(G protein-coupled receptor activity);GO:0005886(plasma membrane);GO:0007165(signal transduction);GO:0007166(cell surface receptor signaling pathway);GO:0007186(G protein-coupled receptor signaling pathway);GO:0007188(adenylate cyclase-modulating G protein-co…	04024(cAMP signaling pathway);04080(Neuroactive ligand-receptor interaction)	K04580	NA	gastric inhibitory polypeptide receptor [Source:MGI Symbol;Acc:MGI:1352753]	protein_coding	4.52441	4.01634	3.74036	0.523035	0.409851	0.481056	8.68572	3.11865	6.50468e-112	5.00261e-110	up	yes
MSTRG.6313	H3c7	ENSMUST00000075558	GO:0000122(negative regulation of transcription by RNA polymerase II);GO:0000228(nuclear chromosome);GO:0000785(chromatin);GO:0000786(nucleosome);GO:0000788(nuclear nucleosome);GO:0003677(DNA binding);GO:0003682(chromatin binding);GO:0005515(protein binding);GO:0005634(nucleus);GO:0005654(nucleoplasm);GO:0005694(chromosome);GO:0006334(nucleosome assembly);GO:0006335(DNA replication-dependent nucl…	05034(Alcoholism);05202(Transcriptional misregulation in cancer);05322(Systemic lupus erythematosus)	K11253	NA	H3 clustered histone 7 [Source:MGI Symbol;Acc:MGI:2448329]	protein_coding	9.80551	8.21993	8.05571	45.3292	47.7057	46.7999	0.186514	-2.42264	8.31728e-112	6.38298e-110	down	yes
MSTRG.22833	Slc27a1	ENSMUST00000212111	GO:0000166(nucleotide binding);GO:0001579(medium-chain fatty acid transport);GO:0001676(long-chain fatty acid metabolic process);GO:0003824(catalytic activity);GO:0004467(long-chain fatty acid-CoA ligase activity);GO:0005324(long-chain fatty acid transporter activity);GO:0005515(protein binding);GO:0005737(cytoplasm);GO:0005739(mitochondrion);GO:0005743(mitochondrial inner membrane);GO:0005783(en…	03320(PPAR signaling pathway);04931(Insulin resistance)	K08745	EC:6.2.1.-	solute carrier family 27 (fatty acid transporter), member 1 [Source:MGI Symbol;Acc:MGI:1347098]	protein_coding	11.5086	11.3021	11.0624	4.59617	4.73311	4.73867	2.40782	1.26773	9.2743e-112	7.10226e-110	up	yes
MSTRG.7997	Kif13b	ENSMUST00000100473;ENSMUST00000224503	GO:0000166(nucleotide binding);GO:0003774(motor activity);GO:0003777(microtubule motor activity);GO:0005515(protein binding);GO:0005524(ATP binding);GO:0005737(cytoplasm);GO:0005829(cytosol);GO:0005871(kinesin complex);GO:0005874(microtubule);GO:0005902(microvillus);GO:0007018(microtubule-based movement);GO:0008017(microtubule binding);GO:0016887(ATPase activity);GO:0019901(protein kinase binding…	NA	K17914	NA	kinesin family member 13B [Source:MGI Symbol;Acc:MGI:1098265]	protein_coding	7.78213	8.2858	8.49528	3.51925	3.33731	3.4588	2.38123	1.25171	1.01609e-111	7.76467e-110	up	yes
MSTRG.18137	Sparcl1	ENSMUST00000031249;ENSMUST00000199947	GO:0005509(calcium ion binding);GO:0005515(protein binding);GO:0005518(collagen binding);GO:0005576(extracellular region);GO:0005615(extracellular space);GO:0007165(signal transduction);GO:0045202(synapse);GO:0046872(metal ion binding);GO:0048856(anatomical structure development);GO:0050807(regulation of synapse organization);GO:0050840(extracellular matrix binding);GO:0062023(collagen-containing…	NA	NA	NA	SPARC-like 1 [Source:MGI Symbol;Acc:MGI:108110]	protein_coding	4.09443	3.55291	3.03838	0.147618	0.155301	0.0942268	26.9063	4.74987	1.02127e-111	7.7877e-110	up	yes
MSTRG.821	Tram2	ENSMUST00000037998	GO:0005515(protein binding);GO:0005791(rough endoplasmic reticulum);GO:0006616(SRP-dependent cotranslational protein targeting to membrane, translocation);GO:0015031(protein transport);GO:0016020(membrane);GO:0016021(integral component of membrane);GO:0032964(collagen biosynthetic process);GO:0045048(protein insertion into ER membrane)	NA	NA	NA	translocating chain-associating membrane protein 2 [Source:MGI Symbol;Acc:MGI:1924817]	protein_coding	11.6858	11.6648	11.8417	5.72386	5.57449	5.48629	2.0967	1.06812	1.34416e-111	1.02282e-109	up	yes
MSTRG.68	Ddx3x	ENSMUST00000000804	GO:0000166(nucleotide binding);GO:0002376(immune system process);GO:0003676(nucleic acid binding);GO:0003677(DNA binding);GO:0003678(DNA helicase activity);GO:0003723(RNA binding);GO:0003724(RNA helicase activity);GO:0003729(mRNA binding);GO:0003924(GTPase activity);GO:0004386(helicase activity);GO:0005515(protein binding);GO:0005524(ATP binding);GO:0005634(nucleus);GO:0005654(nucleoplasm);GO:000…	04622(RIG-I-like receptor signaling pathway);05161(Hepatitis B);05203(Viral carcinogenesis)	K11594	EC:3.6.4.13	DEAD/H (Asp-Glu-Ala-Asp/His) box polypeptide 3, X-linked [Source:MGI Symbol;Acc:MGI:103064]	protein_coding	15.5819	13.9896	12.6325	60.5367	63.257	63.1787	0.225723	-2.14737	1.49014e-111	1.1315e-109	down	yes
MSTRG.9086	Tuba1a;Tuba1b	ENSMUST00000097014;ENSMUST00000077577	GO:0000166(nucleotide binding);GO:0000226(microtubule cytoskeleton organization);GO:0000278(mitotic cell cycle);GO:0003924(GTPase activity);GO:0005200(structural constituent of cytoskeleton);GO:0005515(protein binding);GO:0005525(GTP binding);GO:0005737(cytoplasm);GO:0005856(cytoskeleton);GO:0005874(microtubule);GO:0005881(cytoplasmic microtubule);GO:0007017(microtubule-based process);GO:0015630(…	04145(Phagosome);04210(Apoptosis);04530(Tight junction);04540(Gap junction);04540(Gap junction)	K07374	NA	tubulin, alpha 1A [Source:MGI Symbol;Acc:MGI:98869];tubulin, alpha 1B [Source:MGI Symbol;Acc:MGI:107804]	protein_coding	44.7256	45.5182	39.7295	167.077	185.351	174.566	0.246631	-2.01957	1.86498e-111	1.41314e-109	down	yes
MSTRG.6980	Polk	ENSMUST00000091387;ENSMUST00000022172;ENSMUST00000221645;ENSMUST00000223475	GO:0003677(DNA binding);GO:0003684(damaged DNA binding);GO:0003887(DNA-directed DNA polymerase activity);GO:0005515(protein binding);GO:0005634(nucleus);GO:0005654(nucleoplasm);GO:0006260(DNA replication);GO:0006281(DNA repair);GO:0006297(nucleotide-excision repair, DNA gap filling);GO:0006974(cellular response to DNA damage stimulus);GO:0016604(nuclear body);GO:0016740(transferase activity);GO:0…	03460(Fanconi anemia pathway);05169(Epstein-Barr virus infection);05200(Pathways in cancer);05202(Transcriptional misregulation in cancer);05210(Colorectal cancer);05212(Pancreatic cancer);05213(Endometrial cancer);05214(Glioma);05216(Thyroid cancer);05217(Basal cell carcinoma);05218(Melanoma);05220(Chronic myeloid leukemia);05222(Small cell lung cancer);05223(Non-small cell lung cancer);05224(Br…	NA	NA	polymerase (DNA directed), kappa [Source:MGI Symbol;Acc:MGI:1349767]	protein_coding	6.57421	5.68449	6.31127	2.17125	1.91391	1.96928	3.06716	1.61691	2.70961e-111	2.04881e-109	up	yes
MSTRG.1086	Nop58	ENSMUST00000191142;ENSMUST00000027174;ENSMUST00000185772	GO:0001094(TFIID-class transcription factor complex binding);GO:0001650(fibrillar center);GO:0005634(nucleus);GO:0005654(nucleoplasm);GO:0005730(nucleolus);GO:0005732(small nucleolar ribonucleoprotein complex);GO:0005829(cytosol);GO:0015030(Cajal body);GO:0030515(snoRNA binding);GO:0031428(box C/D snoRNP complex);GO:0032040(small-subunit processome);GO:0042254(ribosome biogenesis);GO:0048254(snoR…	03008(Ribosome biogenesis in eukaryotes);03008(Ribosome biogenesis in eukaryotes)	K14565	NA	NOP58 ribonucleoprotein [Source:MGI Symbol;Acc:MGI:1933184]	protein_coding	1.12724	1.2841	1.28244	5.15843	5.45467	5.53806	0.228701	-2.12847	2.84747e-111	2.14852e-109	down	yes
MSTRG.346	Maged1	ENSMUST00000026142	GO:0000785(chromatin);GO:0003713(transcription coactivator activity);GO:0005515(protein binding);GO:0005634(nucleus);GO:0005737(cytoplasm);GO:0005829(cytosol);GO:0005886(plasma membrane);GO:0006357(regulation of transcription by RNA polymerase II);GO:0016020(membrane);GO:0032922(circadian regulation of gene expression);GO:0032991(protein-containing complex);GO:0042752(regulation of circadian rhyt…	04722(Neurotrophin signaling pathway)	K12464	NA	melanoma antigen, family D, 1 [Source:MGI Symbol;Acc:MGI:1930187]	protein_coding	74.3122	60.6483	59.8933	18.4097	19.5487	18.6884	3.4398	1.78233	3.07113e-111	2.31242e-109	up	yes
MSTRG.22743	Lzts1	ENSMUST00000185176;ENSMUST00000037049	GO:0005737(cytoplasm);GO:0005886(plasma membrane);GO:0007049(cell cycle);GO:0008017(microtubule binding);GO:0014069(postsynaptic density);GO:0016020(membrane);GO:0016242(negative regulation of macroautophagy);GO:0016324(apical plasma membrane);GO:0030054(cell junction);GO:0042995(cell projection);GO:0043005(neuron projection);GO:0043197(dendritic spine);GO:0043198(dendritic shaft);GO:0044297(cell…	NA	NA	NA	leucine zipper, putative tumor suppressor 1 [Source:MGI Symbol;Acc:MGI:2684762]	protein_coding	4.85812	4.86482	4.81119	1.36035	1.44267	1.51879	3.36296	1.74973	3.12491e-111	2.348e-109	up	yes
MSTRG.13576	Cry2	ENSMUST00000090559;ENSMUST00000111278	GO:0000122(negative regulation of transcription by RNA polymerase II);GO:0000166(nucleotide binding);GO:0000976(transcription regulatory region sequence-specific DNA binding);GO:0003677(DNA binding);GO:0003684(damaged DNA binding);GO:0003697(single-stranded DNA binding);GO:0005515(protein binding);GO:0005634(nucleus);GO:0005654(nucleoplasm);GO:0005737(cytoplasm);GO:0005739(mitochondrion);GO:00058…	04710(Circadian rhythm);04710(Circadian rhythm)	K02295	NA	cryptochrome 2 (photolyase-like) [Source:MGI Symbol;Acc:MGI:1270859]	protein_coding	9.02034	8.31269	8.47489	2.50261	2.92141	2.62385	3.2068	1.68114	3.73836e-111	2.80307e-109	up	yes
MSTRG.4926	Cdr2l	ENSMUST00000053288	GO:0005575(cellular_component);GO:0008150(biological_process);GO:0042802(identical protein binding)	NA	NA	NA	cerebellar degeneration-related protein 2-like [Source:MGI Symbol;Acc:MGI:2684867]	protein_coding	15.5524	15.1112	15.657	7.18434	7.52306	7.22272	2.11219	1.07874	2.12148e-110	1.58081e-108	up	yes
MSTRG.7990	Pinx1	ENSMUST00000022528	GO:0000228(nuclear chromosome);GO:0000775(chromosome, centromeric region);GO:0000776(kinetochore);GO:0000777(condensed chromosome kinetochore);GO:0000781(chromosome, telomeric region);GO:0000784(nuclear chromosome, telomeric region);GO:0003676(nucleic acid binding);GO:0005634(nucleus);GO:0005654(nucleoplasm);GO:0005694(chromosome);GO:0005730(nucleolus);GO:0005819(spindle);GO:0007004(telomere main…	NA	K11135	NA	PIN2/TERF1 interacting, telomerase inhibitor 1 [Source:MGI Symbol;Acc:MGI:1919650]	protein_coding	0.382869	0.408143	0.365149	1.89975	1.70844	1.69921	0.217839	-2.19866	3.19168e-110	2.36844e-108	down	yes
MSTRG.9713	Cd200r1	ENSMUST00000057488	GO:0005515(protein binding);GO:0005886(plasma membrane);GO:0009897(external side of plasma membrane);GO:0009986(cell surface);GO:0016020(membrane);GO:0016021(integral component of membrane);GO:0032715(negative regulation of interleukin-6 production);GO:0034113(heterotypic cell-cell adhesion);GO:0038023(signaling receptor activity);GO:0043235(receptor complex);GO:0086080(protein binding involved i…	05167(Kaposi sarcoma-associated herpesvirus infection)	K21668	NA	CD200 receptor 1 [Source:MGI Symbol;Acc:MGI:1889024]	protein_coding	4.08895	4.27322	4.58282	0.622609	0.68383	0.558492	6.94127	2.7952	3.85323e-110	2.85345e-108	up	yes
MSTRG.14436	Fam210b	ENSMUST00000028995	GO:0003674(molecular_function);GO:0005739(mitochondrion);GO:0005741(mitochondrial outer membrane);GO:0016020(membrane);GO:0016021(integral component of membrane);GO:0030154(cell differentiation);GO:0031224(intrinsic component of membrane);GO:0043249(erythrocyte maturation);GO:0045648(positive regulation of erythrocyte differentiation);GO:0071392(cellular response to estradiol stimulus)	NA	NA	NA	family with sequence similarity 210, member B [Source:MGI Symbol;Acc:MGI:1914267]	protein_coding	25.7052	23.3585	22.6645	8.6869	8.76574	8.89612	2.72226	1.44481	7.20973e-110	5.31714e-108	up	yes
MSTRG.1681	Elf3	ENSMUST00000003135;ENSMUST00000185752	GO:0000978(RNA polymerase II cis-regulatory region sequence-specific DNA binding);GO:0000981(DNA-binding transcription factor activity, RNA polymerase II-specific);GO:0001228(DNA-binding transcription activator activity, RNA polymerase II-specific);GO:0001824(blastocyst development);GO:0003677(DNA binding);GO:0003700(DNA-binding transcription factor activity);GO:0005634(nucleus);GO:0005654(nucleo…	NA	K09429	NA	E74-like factor 3 [Source:MGI Symbol;Acc:MGI:1101781]	protein_coding	6.0227	4.92348	4.28799	0.280881	0.267725	0.202981	20.2694	4.34123	8.56245e-110	6.30182e-108	up	yes
MSTRG.23872	Gramd1b	ENSMUST00000165104;ENSMUST00000216821;ENSMUST00000119373;ENSMUST00000211853;ENSMUST00000045682;ENSMUST00000239052;ENSMUST00000121357;ENSMUST00000137454;ENSMUST00000118159	GO:0001786(phosphatidylserine binding);GO:0005783(endoplasmic reticulum);GO:0005789(endoplasmic reticulum membrane);GO:0005886(plasma membrane);GO:0006869(lipid transport);GO:0008289(lipid binding);GO:0015485(cholesterol binding);GO:0015918(sterol transport);GO:0016020(membrane);GO:0016021(integral component of membrane);GO:0042632(cholesterol homeostasis);GO:0070300(phosphatidic acid binding);GO…	NA	NA	NA	GRAM domain containing 1B [Source:MGI Symbol;Acc:MGI:1925037]	protein_coding	8.88823	8.43004	9.15732	4.02727	3.91417	4.03071	2.21143	1.14498	1.08711e-109	7.98457e-108	up	yes
MSTRG.9821	Robo1	ENSMUST00000023600;ENSMUST00000232205	GO:0002042(cell migration involved in sprouting angiogenesis);GO:0005515(protein binding);GO:0005737(cytoplasm);GO:0005886(plasma membrane);GO:0006919(activation of cysteine-type endopeptidase activity involved in apoptotic process);GO:0007156(homophilic cell adhesion via plasma membrane adhesion molecules);GO:0007411(axon guidance);GO:0008046(axon guidance receptor activity);GO:0009986(cell surf…	04360(Axon guidance);04360(Axon guidance)	K06753	NA	roundabout guidance receptor 1 [Source:MGI Symbol;Acc:MGI:1274781]	protein_coding	1.33746	1.30392	1.39736	4.94174	4.48437	4.87687	0.28237	-1.82434	1.6989e-109	1.24526e-107	down	yes
MSTRG.5000	Jmjd6	ENSMUST00000047616;ENSMUST00000124831	GO:0001568(blood vessel development);GO:0001822(kidney development);GO:0002040(sprouting angiogenesis);GO:0003713(transcription coactivator activity);GO:0003723(RNA binding);GO:0003727(single-stranded RNA binding);GO:0005506(iron ion binding);GO:0005515(protein binding);GO:0005634(nucleus);GO:0005654(nucleoplasm);GO:0005730(nucleolus);GO:0005737(cytoplasm);GO:0005829(cytosol);GO:0005886(plasma me…	NA	K11323	EC:1.14.11.-	jumonji domain containing 6 [Source:MGI Symbol;Acc:MGI:1858910]	protein_coding	12.2697	10.9673	10.2731	3.74723	3.55674	3.65778	3.057	1.61212	2.45161e-109	1.79332e-107	up	yes
MSTRG.16317	Ttc39b	ENSMUST00000102823;ENSMUST00000030205;ENSMUST00000148811;ENSMUST00000048274;ENSMUST00000150522	GO:0003674(molecular_function);GO:0005515(protein binding);GO:0005575(cellular_component);GO:0006629(lipid metabolic process);GO:0010874(regulation of cholesterol efflux);GO:0010887(negative regulation of cholesterol storage);GO:0042632(cholesterol homeostasis);GO:0090181(regulation of cholesterol metabolic process);GO:0090181(regulation of cholesterol metabolic process)	NA	NA	NA	tetratricopeptide repeat domain 39B [Source:MGI Symbol;Acc:MGI:1917113]	protein_coding	5.10959	5.23183	5.08501	2.22682	2.06839	2.16645	2.38738	1.25543	4.02141e-109	2.93563e-107	up	yes
MSTRG.15648	Bcar3	ENSMUST00000029766;ENSMUST00000199344;ENSMUST00000198659;ENSMUST00000199358	GO:0001784(phosphotyrosine residue binding);GO:0002089(lens morphogenesis in camera-type eye);GO:0005085(guanyl-nucleotide exchange factor activity);GO:0005737(cytoplasm);GO:0005925(focal adhesion);GO:0007165(signal transduction);GO:0007264(small GTPase mediated signal transduction);GO:0008286(insulin receptor signaling pathway);GO:0019900(kinase binding);GO:0030054(cell junction);GO:0033138(posi…	NA	NA	NA	breast cancer anti-estrogen resistance 3 [Source:MGI Symbol;Acc:MGI:1352501]	protein_coding	4.47242	4.49766	4.63175	2.15702	2.07405	2.04988	2.16557	1.11475	9.99415e-109	7.28093e-107	up	yes
MSTRG.2274	Traf5	ENSMUST00000085573;ENSMUST00000192628;ENSMUST00000195815	GO:0005164(tumor necrosis factor receptor binding);GO:0005515(protein binding);GO:0005737(cytoplasm);GO:0005813(centrosome);GO:0005829(cytosol);GO:0006915(apoptotic process);GO:0007165(signal transduction);GO:0008270(zinc ion binding);GO:0031625(ubiquitin protein ligase binding);GO:0031996(thioesterase binding);GO:0042802(identical protein binding);GO:0042981(regulation of apoptotic process);GO:0…	04064(NF-kappa B signaling pathway);04217(Necroptosis);04621(NOD-like receptor signaling pathway);04657(IL-17 signaling pathway);04668(TNF signaling pathway);05163(Human cytomegalovirus infection);05168(Herpes simplex virus 1 infection);05169(Epstein-Barr virus infection);05170(Human immunodeficiency virus 1 infection);05200(Pathways in cancer);05203(Viral carcinogenesis);05222(Small cell lung ca…	K09849	NA	TNF receptor-associated factor 5 [Source:MGI Symbol;Acc:MGI:107548]	protein_coding	2.43284	2.01421	2.20668	0.431605	0.49632	0.470517	4.75796	2.25034	1.11388e-108	8.0984e-107	up	yes
MSTRG.12825	Arl5b	ENSMUST00000069870;ENSMUST00000017562;ENSMUST00000239125;ENSMUST00000193883	GO:0000166(nucleotide binding);GO:0005525(GTP binding);GO:0005737(cytoplasm);GO:0005802(trans-Golgi network);GO:0006886(intracellular protein transport);GO:0016192(vesicle-mediated transport);GO:1903292(protein localization to Golgi membrane);GO:1903292(protein localization to Golgi membrane)	NA	K07950	NA	ADP-ribosylation factor-like 5B [Source:MGI Symbol;Acc:MGI:1923119]	protein_coding	17.2726	17.2926	19.6638	7.12724	6.99466	6.8866	2.58129	1.36809	1.33936e-108	9.7181e-107	up	yes
MSTRG.1784	Fam129a	ENSMUST00000148810;ENSMUST00000111875	GO:0001933(negative regulation of protein phosphorylation);GO:0001934(positive regulation of protein phosphorylation);GO:0003674(molecular_function);GO:0005737(cytoplasm);GO:0005829(cytosol);GO:0005886(plasma membrane);GO:0006417(regulation of translation);GO:0016020(membrane);GO:0034976(response to endoplasmic reticulum stress);GO:0045727(positive regulation of translation);GO:0045727(positive r…	NA	NA	NA	family with sequence similarity 129, member A [Source:MGI Symbol;Acc:MGI:2137237]	protein_coding	26.5162	22.6579	21.4366	6.62593	7.28294	6.89142	3.3947	1.76328	1.91985e-108	1.39018e-106	up	yes
MSTRG.10831	Ubr2	ENSMUST00000113335;ENSMUST00000113337	GO:0000151(ubiquitin ligase complex);GO:0000785(chromatin);GO:0005515(protein binding);GO:0005634(nucleus);GO:0005737(cytoplasm);GO:0006342(chromatin silencing);GO:0006511(ubiquitin-dependent protein catabolic process);GO:0007131(reciprocal meiotic recombination);GO:0007140(male meiotic nuclear division);GO:0007141(male meiosis I);GO:0007283(spermatogenesis);GO:0008270(zinc ion binding);GO:001052…	NA	K10626	EC:2.3.2.27	ubiquitin protein ligase E3 component n-recognin 2 [Source:MGI Symbol;Acc:MGI:1861099]	protein_coding	16.8956	16.2549	17.4165	7.90644	8.00489	7.60994	2.14984	1.10423	3.14045e-108	2.26947e-106	up	yes
MSTRG.13960	Nop56	ENSMUST00000103198;ENSMUST00000028890;ENSMUST00000146454;ENSMUST00000136621;ENSMUST00000141872	GO:0001650(fibrillar center);GO:0005634(nucleus);GO:0005654(nucleoplasm);GO:0005730(nucleolus);GO:0005732(small nucleolar ribonucleoprotein complex);GO:0005737(cytoplasm);GO:0030515(snoRNA binding);GO:0031428(box C/D snoRNP complex);GO:0032040(small-subunit processome);GO:0042254(ribosome biogenesis);GO:0070761(pre-snoRNP complex);GO:1990226(histone methyltransferase binding);GO:1990226(histone m…	03008(Ribosome biogenesis in eukaryotes);03008(Ribosome biogenesis in eukaryotes)	K14564	NA	NOP56 ribonucleoprotein [Source:MGI Symbol;Acc:MGI:1914384]	protein_coding	3.67648	3.86958	3.00288	19.8518	21.8023	20.9209	0.168581	-2.56849	4.82805e-108	3.46808e-106	down	yes
MSTRG.22889	Hmox1	ENSMUST00000005548	GO:0001525(angiogenesis);GO:0001666(response to hypoxia);GO:0002246(wound healing involved in inflammatory response);GO:0004392(heme oxygenase (decyclizing) activity);GO:0004630(phospholipase D activity);GO:0005198(structural molecule activity);GO:0005634(nucleus);GO:0005730(nucleolus);GO:0005783(endoplasmic reticulum);GO:0005789(endoplasmic reticulum membrane);GO:0005829(cytosol);GO:0005901(cave…	00860(Porphyrin and chlorophyll metabolism);04066(HIF-1 signaling pathway);04216(Ferroptosis);04978(Mineral absorption);05200(Pathways in cancer);05206(MicroRNAs in cancer);05225(Hepatocellular carcinoma);05418(Fluid shear stress and atherosclerosis)	K00510	EC:1.14.14.18	heme oxygenase 1 [Source:MGI Symbol;Acc:MGI:96163]	protein_coding	54.9639	50.8878	48.3998	16.9306	18.6408	17.3376	2.91541	1.5437	9.44195e-108	6.76881e-106	up	yes
MSTRG.21646	Ppme1	ENSMUST00000032963	GO:0003824(catalytic activity);GO:0006482(protein demethylation);GO:0016787(hydrolase activity);GO:0019901(protein kinase binding);GO:0019903(protein phosphatase binding);GO:0051721(protein phosphatase 2A binding);GO:0051722(protein C-terminal methylesterase activity);GO:0051723(protein methylesterase activity);GO:0052689(carboxylic ester hydrolase activity)	NA	K13617	EC:3.1.1.89	protein phosphatase methylesterase 1 [Source:MGI Symbol;Acc:MGI:1919840]	protein_coding	7.45267	7.0127	7.24418	2.87673	2.99049	2.72714	2.52602	1.33687	1.53061e-107	1.09509e-105	up	yes
MSTRG.4720	Hdac5	ENSMUST00000107152;ENSMUST00000131254;ENSMUST00000008999;ENSMUST00000107150;ENSMUST00000156337;ENSMUST00000140962	GO:0000118(histone deacetylase complex);GO:0000122(negative regulation of transcription by RNA polymerase II);GO:0000976(transcription regulatory region sequence-specific DNA binding);GO:0000978(RNA polymerase II cis-regulatory region sequence-specific DNA binding);GO:0001085(RNA polymerase II transcription factor binding);GO:0003682(chromatin binding);GO:0004407(histone deacetylase activity);GO:…	04371(Apelin signaling pathway);05034(Alcoholism);05203(Viral carcinogenesis);05203(Viral carcinogenesis)	K11406	EC:3.5.1.98	histone deacetylase 5 [Source:MGI Symbol;Acc:MGI:1333784]	protein_coding	8.50073	8.55994	9.33824	3.69821	3.53481	3.46808	2.46693	1.30272	2.66663e-107	1.90407e-105	up	yes
MSTRG.24799	Snrk	ENSMUST00000120173;ENSMUST00000118886;ENSMUST00000139181;ENSMUST00000134949;ENSMUST00000146832;ENSMUST00000119215	GO:0000166(nucleotide binding);GO:0000287(magnesium ion binding);GO:0004672(protein kinase activity);GO:0004674(protein serine/threonine kinase activity);GO:0005524(ATP binding);GO:0005634(nucleus);GO:0005737(cytoplasm);GO:0006468(protein phosphorylation);GO:0016301(kinase activity);GO:0016310(phosphorylation);GO:0016740(transferase activity);GO:0035556(intracellular signal transduction);GO:00468…	NA	K08802	EC:2.7.11.1	SNF related kinase [Source:MGI Symbol;Acc:MGI:108104]	protein_coding	14.4198	13.7997	14.7997	7.05409	6.84108	6.74195	2.08455	1.05974	4.04387e-107	2.88174e-105	up	yes
MSTRG.6315	H3c6	ENSMUST00000105107	GO:0000122(negative regulation of transcription by RNA polymerase II);GO:0000228(nuclear chromosome);GO:0000785(chromatin);GO:0000786(nucleosome);GO:0000788(nuclear nucleosome);GO:0003677(DNA binding);GO:0003682(chromatin binding);GO:0005515(protein binding);GO:0005634(nucleus);GO:0005654(nucleoplasm);GO:0005694(chromosome);GO:0006334(nucleosome assembly);GO:0006335(DNA replication-dependent nucl…	05034(Alcoholism);05202(Transcriptional misregulation in cancer);05322(Systemic lupus erythematosus)	K11253	NA	H3 clustered histone 6 [Source:MGI Symbol;Acc:MGI:2448326]	protein_coding	24.7194	26.7549	23.0015	104.099	108.529	106.33	0.233497	-2.09852	5.12172e-107	3.64261e-105	down	yes
MSTRG.10410	Lemd2	ENSMUST00000055117	GO:0000785(chromatin);GO:0005634(nucleus);GO:0005635(nuclear envelope);GO:0005637(nuclear inner membrane);GO:0005639(integral component of nuclear inner membrane);GO:0005783(endoplasmic reticulum);GO:0006998(nuclear envelope organization);GO:0016020(membrane);GO:0016021(integral component of membrane);GO:0022008(neurogenesis);GO:0030514(negative regulation of BMP signaling pathway);GO:0031965(nuc…	NA	NA	NA	LEM domain containing 2 [Source:MGI Symbol;Acc:MGI:2385045]	protein_coding	10.763	11.5924	11.5531	3.90785	4.15511	3.59295	2.90912	1.54058	5.55935e-107	3.94604e-105	up	yes
MSTRG.13869	AA467197	ENSMUST00000047498;ENSMUST00000110512;ENSMUST00000142767	GO:0004129(cytochrome-c oxidase activity);GO:0005634(nucleus);GO:0005739(mitochondrion);GO:0005751(mitochondrial respiratory chain complex IV);GO:0009617(response to bacterium);GO:0016020(membrane);GO:0016021(integral component of membrane);GO:0022900(electron transport chain);GO:1902600(proton transmembrane transport);GO:1902600(proton transmembrane transport)	NA	NA	NA	expressed sequence AA467197 [Source:MGI Symbol;Acc:MGI:3034182]	protein_coding	6.0085	4.84901	4.48136	0.160213	0.329152	0.280866	19.9146	4.31576	6.11853e-107	4.33438e-105	up	yes
MSTRG.1661	Kdm5b	ENSMUST00000112198;ENSMUST00000047714	GO:0003677(DNA binding);GO:0003714(transcription corepressor activity);GO:0005515(protein binding);GO:0005634(nucleus);GO:0005654(nucleoplasm);GO:0005829(cytosol);GO:0006325(chromatin organization);GO:0006338(chromatin remodeling);GO:0007338(single fertilization);GO:0008270(zinc ion binding);GO:0009791(post-embryonic development);GO:0010628(positive regulation of gene expression);GO:0016491(oxido…	NA	K11446	EC:1.14.11.-	lysine (K)-specific demethylase 5B [Source:MGI Symbol;Acc:MGI:1922855]	protein_coding	9.83831	9.5175	9.97934	4.87575	4.80885	4.81877	2.02264	1.01624	6.17944e-107	4.36891e-105	up	yes
MSTRG.3168	Tmpo	ENSMUST00000105293;ENSMUST00000099355;ENSMUST00000092219;ENSMUST00000020123;ENSMUST00000072239	GO:0000785(chromatin);GO:0003677(DNA binding);GO:0005515(protein binding);GO:0005634(nucleus);GO:0005635(nuclear envelope);GO:0005637(nuclear inner membrane);GO:0005694(chromosome);GO:0006355(regulation of transcription, DNA-templated);GO:0016020(membrane);GO:0016021(integral component of membrane);GO:0031965(nuclear membrane);GO:0031965(nuclear membrane)	NA	NA	NA	thymopoietin [Source:MGI Symbol;Acc:MGI:106920]	protein_coding	5.94957	6.08547	6.33738	18.9814	19.494	18.6884	0.3214	-1.63756	7.12039e-107	5.02428e-105	down	yes
MSTRG.16874	Stmn1	ENSMUST00000105868;ENSMUST00000030636;ENSMUST00000105867	GO:0000281(mitotic cytokinesis);GO:0005515(protein binding);GO:0005737(cytoplasm);GO:0005829(cytosol);GO:0005856(cytoskeleton);GO:0005874(microtubule);GO:0007019(microtubule depolymerization);GO:0007052(mitotic spindle organization);GO:0007275(multicellular organism development);GO:0007399(nervous system development);GO:0007409(axonogenesis);GO:0007420(brain development);GO:0009615(response to vi…	04010(MAPK signaling pathway);05206(MicroRNAs in cancer);05206(MicroRNAs in cancer)	K04381	NA	stathmin 1 [Source:MGI Symbol;Acc:MGI:96739]	protein_coding	2.95825	2.40445	2.25859	17.7127	19.1113	17.7005	0.139778	-2.8388	3.70249e-106	2.60232e-104	down	yes
MSTRG.7153	Dhx29	ENSMUST00000038574	GO:0000166(nucleotide binding);GO:0001731(formation of translation preinitiation complex);GO:0003676(nucleic acid binding);GO:0003723(RNA binding);GO:0003724(RNA helicase activity);GO:0003743(translation initiation factor activity);GO:0004386(helicase activity);GO:0005524(ATP binding);GO:0005737(cytoplasm);GO:0005739(mitochondrion);GO:0006412(translation);GO:0006413(translational initiation);GO:0…	NA	K18995	EC:3.6.4.13	DEAH (Asp-Glu-Ala-His) box polypeptide 29 [Source:MGI Symbol;Acc:MGI:2145374]	protein_coding	1.1086	1.09742	1.00627	5.47445	5.38012	5.34638	0.198278	-2.3344	4.58138e-106	3.21377e-104	down	yes
MSTRG.1105	Raph1	ENSMUST00000090293;ENSMUST00000027168;ENSMUST00000140485;ENSMUST00000182085	GO:0005515(protein binding);GO:0005829(cytosol);GO:0005886(plasma membrane);GO:0007165(signal transduction);GO:0016604(nuclear body);GO:0031252(cell leading edge);GO:0048675(axon extension);GO:0048675(axon extension)	NA	NA	NA	Ras association (RalGDS/AF-6) and pleckstrin homology domains 1 [Source:MGI Symbol;Acc:MGI:1924550]	protein_coding	12.6833	13.4564	14.0625	5.89947	5.81788	5.78854	2.29649	1.19943	7.58101e-106	5.30759e-104	up	yes
MSTRG.10687	Tubb5	ENSMUST00000001566;ENSMUST00000134978	GO:0000166(nucleotide binding);GO:0000226(microtubule cytoskeleton organization);GO:0000278(mitotic cell cycle);GO:0003924(GTPase activity);GO:0005200(structural constituent of cytoskeleton);GO:0005525(GTP binding);GO:0005634(nucleus);GO:0005641(nuclear envelope lumen);GO:0005737(cytoplasm);GO:0005829(cytosol);GO:0005856(cytoskeleton);GO:0005874(microtubule);GO:0007010(cytoskeleton organization);…	04145(Phagosome);04540(Gap junction);04540(Gap junction)	K07375	NA	tubulin, beta 5 class I [Source:MGI Symbol;Acc:MGI:107812]	protein_coding	79.7892	78.8713	72.6708	255.39	278.118	261.88	0.290841	-1.7817	1.84027e-105	1.2859e-103	down	yes
MSTRG.17121	Plod1	ENSMUST00000019199;ENSMUST00000149129;ENSMUST00000105712	GO:0001666(response to hypoxia);GO:0005506(iron ion binding);GO:0005515(protein binding);GO:0005783(endoplasmic reticulum);GO:0008198(ferrous iron binding);GO:0008475(procollagen-lysine 5-dioxygenase activity);GO:0008544(epidermis development);GO:0016020(membrane);GO:0016491(oxidoreductase activity);GO:0016705(oxidoreductase activity, acting on paired donors, with incorporation or reduction of mo…	00310(Lysine degradation);00310(Lysine degradation)	K00473	EC:1.14.11.4	procollagen-lysine, 2-oxoglutarate 5-dioxygenase 1 [Source:MGI Symbol;Acc:MGI:99907]	protein_coding	22.4527	20.5384	19.2994	7.68986	7.74723	7.93085	2.66564	1.41448	2.57409e-105	1.79516e-103	up	yes
MSTRG.20946	Sbsn	ENSMUST00000080518;ENSMUST00000182229	NA	NA	NA	NA	suprabasin [Source:MGI Symbol;Acc:MGI:2446326]	protein_coding	3.24106	2.9868	3.41184	0.73734	0.560143	0.53942	5.24781	2.39171	3.67093e-105	2.55514e-103	up	yes
MSTRG.24389	Pgm3	ENSMUST00000070064	GO:0000287(magnesium ion binding);GO:0004610(phosphoacetylglucosamine mutase activity);GO:0004614(phosphoglucomutase activity);GO:0005975(carbohydrate metabolic process);GO:0006048(UDP-N-acetylglucosamine biosynthetic process);GO:0006487(protein N-linked glycosylation);GO:0006493(protein O-linked glycosylation);GO:0007283(spermatogenesis);GO:0016853(isomerase activity);GO:0016868(intramolecular t…	00520(Amino sugar and nucleotide sugar metabolism)	K01836	EC:5.4.2.3	phosphoglucomutase 3 [Source:MGI Symbol;Acc:MGI:97566]	protein_coding	3.77337	3.77091	3.50762	1.11866	1.1609	1.12403	3.24713	1.69917	8.31957e-105	5.77961e-103	up	yes
MSTRG.7316	Ptprg	ENSMUST00000119888;ENSMUST00000022264	GO:0004721(phosphoprotein phosphatase activity);GO:0004725(protein tyrosine phosphatase activity);GO:0005515(protein binding);GO:0005615(extracellular space);GO:0006470(protein dephosphorylation);GO:0007420(brain development);GO:0010633(negative regulation of epithelial cell migration);GO:0010977(negative regulation of neuron projection development);GO:0016020(membrane);GO:0016021(integral compon…	NA	K16667	EC:3.1.3.48	protein tyrosine phosphatase, receptor type, G [Source:MGI Symbol;Acc:MGI:97814]	protein_coding	3.3544	2.86911	2.76557	12.9457	12.6153	12.945	0.233446	-2.09884	1.10029e-104	7.61425e-103	down	yes
MSTRG.12333	Hells	ENSMUST00000025965	GO:0000166(nucleotide binding);GO:0000775(chromosome, centromeric region);GO:0001655(urogenital system development);GO:0003682(chromatin binding);GO:0004386(helicase activity);GO:0005515(protein binding);GO:0005524(ATP binding);GO:0005634(nucleus);GO:0005721(pericentric heterochromatin);GO:0006306(DNA methylation);GO:0006342(chromatin silencing);GO:0006346(methylation-dependent chromatin silencin…	NA	K19001	NA	helicase, lymphoid specific [Source:MGI Symbol;Acc:MGI:106209]	protein_coding	1.83552	1.82995	1.84868	5.99458	6.43375	6.3951	0.292941	-1.77132	1.58689e-104	1.09605e-102	down	yes
MSTRG.6467	Slc35b3	ENSMUST00000224645;ENSMUST00000225396;ENSMUST00000225568;ENSMUST00000225432;ENSMUST00000225331;ENSMUST00000021870;ENSMUST00000167513	GO:0000139(Golgi membrane);GO:0005739(mitochondrion);GO:0005794(Golgi apparatus);GO:0016020(membrane);GO:0016021(integral component of membrane);GO:0022857(transmembrane transporter activity);GO:0030173(integral component of Golgi membrane);GO:0030176(integral component of endoplasmic reticulum membrane);GO:0046964(3'-phosphoadenosine 5'-phosphosulfate transmembrane transporter activity);GO:00550…	NA	K15277	NA	solute carrier family 35, member B3 [Source:MGI Symbol;Acc:MGI:1913978]	protein_coding	5.91333	5.90698	6.25982	2.48679	2.62075	2.43459	2.39722	1.26136	1.67978e-104	1.15799e-102	up	yes
MSTRG.23320	Cmip	ENSMUST00000166750;ENSMUST00000095172	GO:0003674(molecular_function);GO:0005634(nucleus);GO:0005654(nucleoplasm);GO:0005737(cytoplasm);GO:0005829(cytosol);GO:0005829(cytosol)	NA	NA	NA	c-Maf inducing protein [Source:MGI Symbol;Acc:MGI:1921690]	protein_coding	10.2481	9.91339	9.98025	4.02495	3.95041	3.65304	2.59208	1.37411	2.42032e-104	1.66529e-102	up	yes
MSTRG.1950	Gpr161	ENSMUST00000178700;ENSMUST00000111450	GO:0004930(G protein-coupled receptor activity);GO:0005515(protein binding);GO:0005886(plasma membrane);GO:0005929(cilium);GO:0007165(signal transduction);GO:0007186(G protein-coupled receptor signaling pathway);GO:0007189(adenylate cyclase-activating G protein-coupled receptor signaling pathway);GO:0007275(multicellular organism development);GO:0016020(membrane);GO:0016021(integral component of …	04340(Hedgehog signaling pathway);04340(Hedgehog signaling pathway)	K08439	NA	G protein-coupled receptor 161 [Source:MGI Symbol;Acc:MGI:2685054]	protein_coding	0.326905	0.30074	0.407847	2.86638	2.95772	2.83968	0.11952	-3.06468	2.87302e-104	1.97299e-102	down	yes
MSTRG.4845	Nol11	ENSMUST00000018577;ENSMUST00000106757	GO:0005634(nucleus);GO:0005730(nucleolus);GO:0006364(rRNA processing);GO:0030490(maturation of SSU-rRNA);GO:0034455(t-UTP complex);GO:0042254(ribosome biogenesis);GO:1901838(positive regulation of transcription of nucleolar large rRNA by RNA polymerase I);GO:1901838(positive regulation of transcription of nucleolar large rRNA by RNA polymerase I)	NA	NA	NA	nucleolar protein 11 [Source:MGI Symbol;Acc:MGI:1916229]	protein_coding	4.03632	3.47863	3.44573	15.6145	16.6945	17.0801	0.221926	-2.17185	3.10146e-104	2.1258e-102	down	yes
MSTRG.8992	Alg10b	ENSMUST00000100309;ENSMUST00000231200	GO:0005783(endoplasmic reticulum);GO:0005886(plasma membrane);GO:0006487(protein N-linked glycosylation);GO:0006488(dolichol-linked oligosaccharide biosynthetic process);GO:0007605(sensory perception of sound);GO:0016020(membrane);GO:0016021(integral component of membrane);GO:0016740(transferase activity);GO:0016757(transferase activity, transferring glycosyl groups);GO:0060117(auditory receptor …	00510(N-Glycan biosynthesis);00510(N-Glycan biosynthesis)	K03850	EC:2.4.1.256	asparagine-linked glycosylation 10B (alpha-1,2-glucosyltransferase) [Source:MGI Symbol;Acc:MGI:2146159]	protein_coding	12.1538	12.0195	12.0049	34.9325	36.0977	36.8689	0.335297	-1.57649	3.36174e-104	2.29982e-102	down	yes
MSTRG.14308	Lpin3	ENSMUST00000109456;ENSMUST00000109457;ENSMUST00000040872	GO:0003713(transcription coactivator activity);GO:0005634(nucleus);GO:0006629(lipid metabolic process);GO:0006631(fatty acid metabolic process);GO:0008195(phosphatidate phosphatase activity);GO:0009062(fatty acid catabolic process);GO:0016311(dephosphorylation);GO:0016787(hydrolase activity);GO:0019432(triglyceride biosynthetic process);GO:0032869(cellular response to insulin stimulus);GO:0044255…	00561(Glycerolipid metabolism);00564(Glycerophospholipid metabolism);00564(Glycerophospholipid metabolism)	K15728	EC:3.1.3.4	lipin 3 [Source:MGI Symbol;Acc:MGI:1891342]	protein_coding	10.8455	10.9511	9.62057	2.6102	3.01257	2.89991	3.68631	1.88218	5.82922e-104	3.98027e-102	up	yes
MSTRG.21715	Rrm1	ENSMUST00000033283	GO:0000166(nucleotide binding);GO:0000278(mitotic cell cycle);GO:0003824(catalytic activity);GO:0004748(ribonucleoside-diphosphate reductase activity, thioredoxin disulfide as acceptor);GO:0005515(protein binding);GO:0005524(ATP binding);GO:0005635(nuclear envelope);GO:0005737(cytoplasm);GO:0005829(cytosol);GO:0005971(ribonucleoside-diphosphate reductase complex);GO:0006206(pyrimidine nucleobase …	00230(Purine metabolism);00240(Pyrimidine metabolism);00480(Glutathione metabolism);00983(Drug metabolism - other enzymes)	K10807	EC:1.17.4.1	ribonucleotide reductase M1 [Source:MGI Symbol;Acc:MGI:98180]	protein_coding	5.06209	4.76987	4.88059	15.1925	16.074	15.2658	0.31618	-1.66118	6.77248e-104	4.61557e-102	down	yes
MSTRG.22499	Ido2	ENSMUST00000121992	GO:0002376(immune system process);GO:0004833(tryptophan 2,3-dioxygenase activity);GO:0005737(cytoplasm);GO:0006569(tryptophan catabolic process);GO:0016491(oxidoreductase activity);GO:0019441(tryptophan catabolic process to kynurenine);GO:0020037(heme binding);GO:0033754(indoleamine 2,3-dioxygenase activity);GO:0034354('de novo' NAD biosynthetic process from tryptophan);GO:0046872(metal ion bindi…	00380(Tryptophan metabolism);05143(African trypanosomiasis)	K00463	EC:1.13.11.52	indoleamine 2,3-dioxygenase 2 [Source:MGI Symbol;Acc:MGI:2142489]	protein_coding	2.47966	2.29532	2.07781	0.1098	0.123331	0.0786653	21.9784	4.45802	7.42102e-104	5.04798e-102	up	yes
MSTRG.15397	Sec22b	ENSMUST00000122288;ENSMUST00000130620;ENSMUST00000029476	GO:0000139(Golgi membrane);GO:0005484(SNAP receptor activity);GO:0005515(protein binding);GO:0005783(endoplasmic reticulum);GO:0005789(endoplasmic reticulum membrane);GO:0005793(endoplasmic reticulum-Golgi intermediate compartment);GO:0005794(Golgi apparatus);GO:0006888(endoplasmic reticulum to Golgi vesicle-mediated transport);GO:0006890(retrograde vesicle-mediated transport, Golgi to endoplasmi…	04130(SNARE interactions in vesicular transport);04145(Phagosome);05134(Legionellosis);05134(Legionellosis)	K08517	NA	SEC22 homolog B, vesicle trafficking protein [Source:MGI Symbol;Acc:MGI:1338759]	protein_coding	10.4148	10.4154	11.2958	3.82325	4.21919	4.22691	2.61839	1.38868	7.45461e-104	5.06124e-102	up	yes
MSTRG.6337	H3c2	ENSMUST00000091703	GO:0000122(negative regulation of transcription by RNA polymerase II);GO:0000228(nuclear chromosome);GO:0000785(chromatin);GO:0000786(nucleosome);GO:0000788(nuclear nucleosome);GO:0003677(DNA binding);GO:0003682(chromatin binding);GO:0005515(protein binding);GO:0005634(nucleus);GO:0005654(nucleoplasm);GO:0005694(chromosome);GO:0006334(nucleosome assembly);GO:0006335(DNA replication-dependent nucl…	05034(Alcoholism);05202(Transcriptional misregulation in cancer);05322(Systemic lupus erythematosus)	K11253	NA	H3 clustered histone 2 [Source:MGI Symbol;Acc:MGI:2448319]	protein_coding	18.474	17.7717	14.4236	95.1404	95.9643	98.0276	0.175246	-2.51255	1.56234e-103	1.05874e-101	down	yes
MSTRG.11703	Spire1	ENSMUST00000224122;ENSMUST00000224799;ENSMUST00000115050;ENSMUST00000045105	GO:0001662(behavioral fear response);GO:0003674(molecular_function);GO:0003779(actin binding);GO:0005654(nucleoplasm);GO:0005737(cytoplasm);GO:0005794(Golgi apparatus);GO:0005829(cytosol);GO:0005856(cytoskeleton);GO:0005886(plasma membrane);GO:0005938(cell cortex);GO:0007015(actin filament organization);GO:0015031(protein transport);GO:0016020(membrane);GO:0016192(vesicle-mediated transport);GO:0…	NA	NA	NA	spire type actin nucleation factor 1 [Source:MGI Symbol;Acc:MGI:1915416]	protein_coding	5.17309	4.85213	5.03767	1.6345	1.70957	1.80491	2.92542	1.54864	3.88487e-103	2.62767e-101	up	yes
MSTRG.709	Sox17	ENSMUST00000191939;ENSMUST00000116652;ENSMUST00000192650;ENSMUST00000191647;ENSMUST00000027035	GO:0000976(transcription regulatory region sequence-specific DNA binding);GO:0000981(DNA-binding transcription factor activity, RNA polymerase II-specific);GO:0001228(DNA-binding transcription activator activity, RNA polymerase II-specific);GO:0001525(angiogenesis);GO:0001570(vasculogenesis);GO:0001656(metanephros development);GO:0001706(endoderm formation);GO:0001828(inner cell mass cellular mor…	04310(Wnt signaling pathway);04310(Wnt signaling pathway)	K04495	NA	SRY (sex determining region Y)-box 17 [Source:MGI Symbol;Acc:MGI:107543]	protein_coding	2.60882	2.69435	2.15608	12.3187	13.5716	12.8499	0.192546	-2.37673	4.10093e-103	2.76859e-101	down	yes
MSTRG.20529	Ppp1r12c	ENSMUST00000124248;ENSMUST00000013886	GO:0004857(enzyme inhibitor activity);GO:0005515(protein binding);GO:0005737(cytoplasm);GO:0005856(cytoskeleton);GO:0007165(signal transduction);GO:0019208(phosphatase regulator activity);GO:0019901(protein kinase binding);GO:0043086(negative regulation of catalytic activity);GO:0050790(regulation of catalytic activity);GO:0050790(regulation of catalytic activity)	04270(Vascular smooth muscle contraction);04510(Focal adhesion);04810(Regulation of actin cytoskeleton);04921(Oxytocin signaling pathway);05205(Proteoglycans in cancer);05205(Proteoglycans in cancer)	K17457	NA	protein phosphatase 1, regulatory subunit 12C [Source:MGI Symbol;Acc:MGI:1924258]	protein_coding	8.20184	8.07338	8.10775	3.62182	3.69465	3.8523	2.18314	1.1264	1.27558e-102	8.59543e-101	up	yes
MSTRG.9785	Tbc1d23	ENSMUST00000023431;ENSMUST00000226586	GO:0005515(protein binding);GO:0005794(Golgi apparatus);GO:0005802(trans-Golgi network);GO:0005829(cytosol);GO:0007275(multicellular organism development);GO:0007420(brain development);GO:0016192(vesicle-mediated transport);GO:0031175(neuron projection development);GO:0031410(cytoplasmic vesicle);GO:0032680(regulation of tumor necrosis factor production);GO:0032755(positive regulation of interleu…	NA	NA	NA	TBC1 domain family, member 23 [Source:MGI Symbol;Acc:MGI:1914831]	protein_coding	8.18477	7.95948	9.1055	3.33844	3.11861	3.29431	2.58936	1.37259	1.4978e-102	1.00739e-100	up	yes
MSTRG.2783	Ddx50	ENSMUST00000218304;ENSMUST00000020270	GO:0000166(nucleotide binding);GO:0003676(nucleic acid binding);GO:0003723(RNA binding);GO:0003724(RNA helicase activity);GO:0004386(helicase activity);GO:0005524(ATP binding);GO:0005634(nucleus);GO:0005730(nucleolus);GO:0005886(plasma membrane);GO:0016787(hydrolase activity);GO:0016787(hydrolase activity)	NA	K13183	EC:3.6.4.13	DEAD (Asp-Glu-Ala-Asp) box polypeptide 50 [Source:MGI Symbol;Acc:MGI:2182303]	protein_coding	8.44939	7.99994	8.88197	3.71012	3.81671	3.80839	2.23474	1.16011	1.7074e-102	1.14623e-100	up	yes
MSTRG.9358	Abcc1	ENSMUST00000100167;ENSMUST00000154748;ENSMUST00000134776	GO:0000166(nucleotide binding);GO:0005324(long-chain fatty acid transporter activity);GO:0005524(ATP binding);GO:0005737(cytoplasm);GO:0005886(plasma membrane);GO:0005887(integral component of plasma membrane);GO:0006979(response to oxidative stress);GO:0008559(ATPase-coupled xenobiotic transmembrane transporter activity);GO:0009925(basal plasma membrane);GO:0015431(ATPase-coupled glutathione S-c…	01523(Antifolate resistance);02010(ABC transporters);04071(Sphingolipid signaling pathway);04977(Vitamin digestion and absorption);05206(MicroRNAs in cancer);05206(MicroRNAs in cancer)	K05665	EC:7.6.2.3	ATP-binding cassette, sub-family C (CFTR/MRP), member 1 [Source:MGI Symbol;Acc:MGI:102676]	protein_coding	10.1505	10.6452	10.1185	4.69068	4.67081	4.85743	2.17416	1.12046	2.66589e-102	1.78635e-100	up	yes
MSTRG.9640	Dtx3l	ENSMUST00000081933;ENSMUST00000114885	GO:0002230(positive regulation of defense response to virus by host);GO:0002376(immune system process);GO:0004842(ubiquitin-protein transferase activity);GO:0004857(enzyme inhibitor activity);GO:0005634(nucleus);GO:0005654(nucleoplasm);GO:0005737(cytoplasm);GO:0005764(lysosome);GO:0005765(lysosomal membrane);GO:0005768(endosome);GO:0005769(early endosome);GO:0005829(cytosol);GO:0006281(DNA repair…	04330(Notch signaling pathway);04330(Notch signaling pathway)	K06058	EC:2.3.2.27	deltex 3-like, E3 ubiquitin ligase [Source:MGI Symbol;Acc:MGI:2656973]	protein_coding	3.517	3.02719	3.35641	12.673	13.3905	13.0932	0.252846	-1.98367	3.19098e-102	2.13421e-100	down	yes
MSTRG.20290	Fkbp4	ENSMUST00000032508;ENSMUST00000151796;ENSMUST00000150387	GO:0000413(protein peptidyl-prolyl isomerization);GO:0003755(peptidyl-prolyl cis-trans isomerase activity);GO:0005515(protein binding);GO:0005524(ATP binding);GO:0005525(GTP binding);GO:0005528(FK506 binding);GO:0005634(nucleus);GO:0005654(nucleoplasm);GO:0005737(cytoplasm);GO:0005739(mitochondrion);GO:0005829(cytosol);GO:0005856(cytoskeleton);GO:0005874(microtubule);GO:0006463(steroid hormone re…	04915(Estrogen signaling pathway);04915(Estrogen signaling pathway)	K09571	EC:5.2.1.8	FK506 binding protein 4 [Source:MGI Symbol;Acc:MGI:95543]	protein_coding	7.53875	7.27706	5.97028	35.4767	39.1649	36.1148	0.187674	-2.4137	3.85156e-102	2.57124e-100	down	yes
MSTRG.15395	Prkab2	ENSMUST00000045743	GO:0004679(AMP-activated protein kinase activity);GO:0005515(protein binding);GO:0005634(nucleus);GO:0005654(nucleoplasm);GO:0005737(cytoplasm);GO:0005829(cytosol);GO:0005952(cAMP-dependent protein kinase complex);GO:0006468(protein phosphorylation);GO:0006629(lipid metabolic process);GO:0006631(fatty acid metabolic process);GO:0006633(fatty acid biosynthetic process);GO:0016324(apical plasma mem…	04068(FoxO signaling pathway);04152(AMPK signaling pathway);04211(Longevity regulating pathway);04213(Longevity regulating pathway - multiple species);04371(Apelin signaling pathway);04530(Tight junction);04710(Circadian rhythm);04714(Thermogenesis);04910(Insulin signaling pathway);04920(Adipocytokine signaling pathway);04921(Oxytocin signaling pathway);04922(Glucagon signaling pathway);04931(Ins…	K07199	NA	protein kinase, AMP-activated, beta 2 non-catalytic subunit [Source:MGI Symbol;Acc:MGI:1336185]	protein_coding	2.59985	3.01198	2.97348	0.684863	0.795122	0.743658	3.86092	1.94894	5.06013e-102	3.37179e-100	up	yes
MSTRG.8728	Bop1	ENSMUST00000023217	GO:0000027(ribosomal large subunit assembly);GO:0000448(cleavage in ITS2 between 5.8S rRNA and LSU-rRNA of tricistronic rRNA transcript (SSU-rRNA, 5.8S rRNA, LSU-rRNA));GO:0000463(maturation of LSU-rRNA from tricistronic rRNA transcript (SSU-rRNA, 5.8S rRNA, LSU-rRNA));GO:0000466(maturation of 5.8S rRNA from tricistronic rRNA transcript (SSU-rRNA, 5.8S rRNA, LSU-rRNA));GO:0005515(protein binding)…	NA	K14824	NA	block of proliferation 1 [Source:MGI Symbol;Acc:MGI:1334460]	protein_coding	1.72321	1.79602	1.24016	13.7626	15.1726	13.7746	0.111435	-3.16572	6.01009e-102	3.99738e-100	down	yes
MSTRG.4472	Spag9	ENSMUST00000103168;ENSMUST00000075695;ENSMUST00000156019;ENSMUST00000153076;ENSMUST00000024979;ENSMUST00000041956;ENSMUST00000092777	GO:0000187(activation of MAPK activity);GO:0005078(MAP-kinase scaffold activity);GO:0005515(protein binding);GO:0005737(cytoplasm);GO:0005764(lysosome);GO:0005765(lysosomal membrane);GO:0005829(cytosol);GO:0007257(activation of JUN kinase activity);GO:0008432(JUN kinase binding);GO:0016020(membrane);GO:0016021(integral component of membrane);GO:0016192(vesicle-mediated transport);GO:0019894(kines…	NA	K20317	NA	sperm associated antigen 9 [Source:MGI Symbol;Acc:MGI:1918084]	protein_coding	20.4434	19.7548	21.5379	9.97841	9.47445	9.7911	2.11107	1.07798	7.76209e-102	5.15311e-100	up	yes
MSTRG.3506	Tug1	ENSMUST00000193809	NA	NA	NA	NA	taurine upregulated gene 1 [Source:MGI Symbol;Acc:MGI:2144114]	protein_coding	9.65001	9.36678	9.21665	26.4973	26.2496	26.1781	0.357725	-1.48308	1.94266e-101	1.28495e-99	down	yes
MSTRG.23562	Tcf25	ENSMUST00000057934;ENSMUST00000211932;ENSMUST00000212571;ENSMUST00000212880;ENSMUST00000108840	GO:0000122(negative regulation of transcription by RNA polymerase II);GO:0003677(DNA binding);GO:0003700(DNA-binding transcription factor activity);GO:0005515(protein binding);GO:0005634(nucleus);GO:0005634(nucleus)	NA	NA	NA	transcription factor 25 (basic helix-loop-helix) [Source:MGI Symbol;Acc:MGI:1914105]	protein_coding	23.9836	23.8984	22.2822	10.4946	10.8701	10.515	2.2009	1.13809	2.10299e-101	1.38844e-99	up	yes
MSTRG.10593	Wdr46	ENSMUST00000025170;ENSMUST00000234334	GO:0000462(maturation of SSU-rRNA from tricistronic rRNA transcript (SSU-rRNA, 5.8S rRNA, LSU-rRNA));GO:0005515(protein binding);GO:0005634(nucleus);GO:0005730(nucleolus);GO:0032040(small-subunit processome);GO:0032040(small-subunit processome)	NA	K14768	NA	WD repeat domain 46 [Source:MGI Symbol;Acc:MGI:1931871]	protein_coding	0.848378	0.686335	0.631279	6.3537	6.97318	7.20185	0.10551	-3.24454	2.46567e-101	1.6249e-99	down	yes
MSTRG.13479	Ube2e3	ENSMUST00000121433;ENSMUST00000028398;ENSMUST00000124120	GO:0000166(nucleotide binding);GO:0000209(protein polyubiquitination);GO:0004842(ubiquitin-protein transferase activity);GO:0005515(protein binding);GO:0005524(ATP binding);GO:0005634(nucleus);GO:0005737(cytoplasm);GO:0016567(protein ubiquitination);GO:0016740(transferase activity);GO:0040008(regulation of growth);GO:0061631(ubiquitin conjugating enzyme activity);GO:0070534(protein K63-linked ubi…	04120(Ubiquitin mediated proteolysis);04120(Ubiquitin mediated proteolysis)	K20217	EC:2.3.2.23	ubiquitin-conjugating enzyme E2E 3 [Source:MGI Symbol;Acc:MGI:107412]	protein_coding	2.53619	2.63278	2.61503	8.39816	8.79861	8.67836	0.300829	-1.73298	2.60132e-101	1.71116e-99	down	yes
MSTRG.9744	Cip2a	ENSMUST00000048374;ENSMUST00000117994	GO:0005737(cytoplasm);GO:0005829(cytosol);GO:0005886(plasma membrane);GO:0007283(spermatogenesis);GO:0016020(membrane);GO:0016021(integral component of membrane);GO:0042803(protein homodimerization activity);GO:2000179(positive regulation of neural precursor cell proliferation);GO:2000179(positive regulation of neural precursor cell proliferation)	NA	NA	NA	cell proliferation regulating inhibitor of protein phosphatase 2A [Source:MGI Symbol;Acc:MGI:2146335]	protein_coding	5.50759	6.13759	5.61123	21.4103	23.0108	23.2518	0.254998	-1.97144	5.12516e-101	3.36518e-99	down	yes
MSTRG.19261	Akr1b3	ENSMUST00000102980;ENSMUST00000154655	GO:0001523(retinoid metabolic process);GO:0001758(retinal dehydrogenase activity);GO:0001894(tissue homeostasis);GO:0002070(epithelial cell maturation);GO:0003091(renal water homeostasis);GO:0004032(alditol:NADP+ 1-oxidoreductase activity);GO:0005615(extracellular space);GO:0005654(nucleoplasm);GO:0005737(cytoplasm);GO:0005829(cytosol);GO:0005996(monosaccharide metabolic process);GO:0006061(sorbi…	00040(Pentose and glucuronate interconversions);00051(Fructose and mannose metabolism);00052(Galactose metabolism);00561(Glycerolipid metabolism);00790(Folate biosynthesis);00790(Folate biosynthesis)	K00011	EC:1.1.1.21	aldo-keto reductase family 1, member B3 (aldose reductase) [Source:MGI Symbol;Acc:MGI:1353494]	protein_coding	2.82892	2.82937	2.6928	10.9883	12.9411	11.8627	0.233322	-2.09961	5.82417e-101	3.81717e-99	down	yes
MSTRG.11216	Crem	ENSMUST00000139537;ENSMUST00000151084;ENSMUST00000124747;ENSMUST00000149803;ENSMUST00000130599;ENSMUST00000127601;ENSMUST00000154135;ENSMUST00000140332;ENSMUST00000156234;ENSMUST00000137568;ENSMUST00000082141;ENSMUST00000154715;ENSMUST00000154705;ENSMUST00000147138;ENSMUST00000146265;ENSMUST00000123672;ENSMUST00000025069;ENSMUST00000152900;ENSMUST00000136961;ENSMUST00000165086;ENSMUST00000142690;…	GO:0000122(negative regulation of transcription by RNA polymerase II);GO:0000977(RNA polymerase II regulatory region sequence-specific DNA binding);GO:0001227(DNA-binding transcription repressor activity, RNA polymerase II-specific);GO:0003677(DNA binding);GO:0003700(DNA-binding transcription factor activity);GO:0005515(protein binding);GO:0005634(nucleus);GO:0005667(transcription factor complex)…	04261(Adrenergic signaling in cardiomyocytes);04261(Adrenergic signaling in cardiomyocytes)	K09052	NA	cAMP responsive element modulator [Source:MGI Symbol;Acc:MGI:88495]	protein_coding	2.75795	2.8944	4.04973	0.532379	0.403537	0.461452	6.94311	2.79558	7.0271e-101	4.59718e-99	up	yes
MSTRG.17782	Adgra3	ENSMUST00000030971	GO:0004888(transmembrane signaling receptor activity);GO:0004930(G protein-coupled receptor activity);GO:0005515(protein binding);GO:0005886(plasma membrane);GO:0007165(signal transduction);GO:0007166(cell surface receptor signaling pathway);GO:0007186(G protein-coupled receptor signaling pathway);GO:0009897(external side of plasma membrane);GO:0016020(membrane);GO:0016021(integral component of m…	NA	K08462	NA	adhesion G protein-coupled receptor A3 [Source:MGI Symbol;Acc:MGI:1917943]	protein_coding	0.867372	0.786776	0.786733	3.84735	4.23487	3.97775	0.202395	-2.30475	1.76449e-100	1.15016e-98	down	yes
MSTRG.4336	Slfn9;Slfn8	ENSMUST00000038211;ENSMUST00000038141;ENSMUST00000130822;ENSMUST00000138797	GO:0000049(tRNA binding);GO:0000166(nucleotide binding);GO:0004518(nuclease activity);GO:0004519(endonuclease activity);GO:0004521(endoribonuclease activity);GO:0005524(ATP binding);GO:0005634(nucleus);GO:0005737(cytoplasm);GO:0008270(zinc ion binding);GO:0016787(hydrolase activity);GO:0046872(metal ion binding);GO:0051607(defense response to virus);GO:0090305(nucleic acid phosphodiester bond hyd…	NA	NA	NA	schlafen 9 [Source:MGI Symbol;Acc:MGI:2445121];schlafen 8 [Source:MGI Symbol;Acc:MGI:2672859]	protein_coding	0.874686	0.935468	0.769727	4.63268	4.46404	4.39432	0.191229	-2.38663	1.89647e-100	1.23394e-98	down	yes
MSTRG.18573	Scarb1	ENSMUST00000111390;ENSMUST00000086075;ENSMUST00000137783;ENSMUST00000127148	GO:0001530(lipopolysaccharide binding);GO:0001540(amyloid-beta binding);GO:0001786(phosphatidylserine binding);GO:0001875(lipopolysaccharide immune receptor activity);GO:0001935(endothelial cell proliferation);GO:0005737(cytoplasm);GO:0005886(plasma membrane);GO:0005887(integral component of plasma membrane);GO:0005901(caveola);GO:0006702(androgen biosynthetic process);GO:0006707(cholesterol cata…	04145(Phagosome);04913(Ovarian steroidogenesis);04925(Aldosterone synthesis and secretion);04927(Cortisol synthesis and secretion);04934(Cushing syndrome);04975(Fat digestion and absorption);04976(Bile secretion);04977(Vitamin digestion and absorption);04979(Cholesterol metabolism);05160(Hepatitis C);05160(Hepatitis C)	NA	NA	scavenger receptor class B, member 1 [Source:MGI Symbol;Acc:MGI:893578]	protein_coding	17.3472	16.0586	15.2085	6.34961	6.69473	6.64042	2.46964	1.3043	2.36263e-100	1.53447e-98	up	yes
MSTRG.522	Tbc1d8b	ENSMUST00000096313	GO:0003094(glomerular filtration);GO:0005096(GTPase activator activity);GO:0005509(calcium ion binding);GO:0005737(cytoplasm);GO:0005829(cytosol);GO:0006886(intracellular protein transport);GO:0016192(vesicle-mediated transport);GO:0017137(Rab GTPase binding);GO:0090630(activation of GTPase activity)	NA	K19951	NA	TBC1 domain family, member 8B [Source:MGI Symbol;Acc:MGI:1918101]	protein_coding	9.02805	8.61213	8.90316	3.76818	3.32779	3.5781	2.48671	1.31424	7.3904e-100	4.77399e-98	up	yes
MSTRG.18532	Kntc1	ENSMUST00000198841;ENSMUST00000031366	GO:0000775(chromosome, centromeric region);GO:0000776(kinetochore);GO:0000777(condensed chromosome kinetochore);GO:0000922(spindle pole);GO:0003674(molecular_function);GO:0005515(protein binding);GO:0005634(nucleus);GO:0005694(chromosome);GO:0005737(cytoplasm);GO:0005819(spindle);GO:0005828(kinetochore microtubule);GO:0005829(cytosol);GO:0005856(cytoskeleton);GO:0005886(plasma membrane);GO:000704…	NA	K11577	NA	kinetochore associated 1 [Source:MGI Symbol;Acc:MGI:2673709]	protein_coding	3.78717	3.71002	3.80887	11.7365	11.9404	11.6478	0.320061	-1.64358	1.30411e-99	8.40906e-98	down	yes
MSTRG.5217	Trib2	ENSMUST00000020922;ENSMUST00000221518	GO:0004672(protein kinase activity);GO:0004860(protein kinase inhibitor activity);GO:0005524(ATP binding);GO:0005634(nucleus);GO:0005737(cytoplasm);GO:0005856(cytoskeleton);GO:0006468(protein phosphorylation);GO:0006469(negative regulation of protein kinase activity);GO:0008134(transcription factor binding);GO:0031434(mitogen-activated protein kinase kinase binding);GO:0031625(ubiquitin protein l…	NA	K08814	NA	tribbles pseudokinase 2 [Source:MGI Symbol;Acc:MGI:2145021]	protein_coding	17.7388	16.9925	16.0627	6.76358	6.97629	7.28722	2.41565	1.27241	1.39837e-99	9.00066e-98	up	yes
MSTRG.63	Med14;1810030O07Rik	ENSMUST00000096495;ENSMUST00000076016;ENSMUST00000060108;ENSMUST00000115481	GO:0003712(transcription coregulator activity);GO:0003713(transcription coactivator activity);GO:0005634(nucleus);GO:0005654(nucleoplasm);GO:0006357(regulation of transcription by RNA polymerase II);GO:0016592(mediator complex);GO:0019827(stem cell population maintenance);GO:0045893(positive regulation of transcription, DNA-templated);GO:0045944(positive regulation of transcription by RNA polymer…	04919(Thyroid hormone signaling pathway);04919(Thyroid hormone signaling pathway)	K15156	NA	mediator complex subunit 14 [Source:MGI Symbol;Acc:MGI:1349442];RIKEN cDNA 1810030O07 gene [Source:MGI Symbol;Acc:MGI:1916405]	protein_coding	1.5414	1.79823	1.71212	6.93727	6.92999	6.91013	0.243137	-2.04016	1.52228e-99	9.78071e-98	down	yes
MSTRG.21354	Igf1r	ENSMUST00000005671	GO:0000166(nucleotide binding);GO:0004672(protein kinase activity);GO:0004713(protein tyrosine kinase activity);GO:0004714(transmembrane receptor protein tyrosine kinase activity);GO:0005010(insulin-like growth factor-activated receptor activity);GO:0005158(insulin receptor binding);GO:0005515(protein binding);GO:0005520(insulin-like growth factor binding);GO:0005524(ATP binding);GO:0006468(prote…	01521(EGFR tyrosine kinase inhibitor resistance);01522(Endocrine resistance);04010(MAPK signaling pathway);04014(Ras signaling pathway);04015(Rap1 signaling pathway);04066(HIF-1 signaling pathway);04068(FoxO signaling pathway);04114(Oocyte meiosis);04140(Autophagy - animal);04144(Endocytosis);04150(mTOR signaling pathway);04151(PI3K-Akt signaling pathway);04152(AMPK signaling pathway);04211(Longe…	K05087	EC:2.7.10.1	insulin-like growth factor I receptor [Source:MGI Symbol;Acc:MGI:96433]	protein_coding	6.96517	6.39878	7.35241	2.51938	2.67726	2.4157	2.72142	1.44436	1.59659e-99	1.02398e-97	up	yes
MSTRG.1999	Hsd17b7	ENSMUST00000027989;ENSMUST00000111353	GO:0000253(3-keto sterol reductase activity);GO:0004303(estradiol 17-beta-dehydrogenase activity);GO:0005148(prolactin receptor binding);GO:0005783(endoplasmic reticulum);GO:0005789(endoplasmic reticulum membrane);GO:0006629(lipid metabolic process);GO:0006694(steroid biosynthetic process);GO:0006695(cholesterol biosynthetic process);GO:0006703(estrogen biosynthetic process);GO:0007420(brain deve…	00100(Steroid biosynthesis);00140(Steroid hormone biosynthesis);04913(Ovarian steroidogenesis);04913(Ovarian steroidogenesis)	K13373	1.1.1.270;EC:1.1.1.62	hydroxysteroid (17-beta) dehydrogenase 7 [Source:MGI Symbol;Acc:MGI:1330808]	protein_coding	2.99274	2.80811	2.49439	12.1608	12.3056	12.408	0.22496	-2.15226	1.75213e-99	1.12174e-97	down	yes
MSTRG.20128	Zfp9	ENSMUST00000161170	GO:0003676(nucleic acid binding);GO:0003700(DNA-binding transcription factor activity);GO:0005634(nucleus);GO:0006355(regulation of transcription, DNA-templated);GO:0043565(sequence-specific DNA binding);GO:0046872(metal ion binding)	05168(Herpes simplex virus 1 infection)	K09228	NA	zinc finger protein 9 [Source:MGI Symbol;Acc:MGI:99210]	protein_coding	6.04028	5.64539	6.51796	2.0913	2.28955	2.16928	2.77913	1.47463	2.02384e-99	1.29338e-97	up	yes
MSTRG.19967	Eif4e3;Foxp1	ENSMUST00000032151;ENSMUST00000175670;ENSMUST00000175886;ENSMUST00000154163;ENSMUST00000123992;ENSMUST00000177437;ENSMUST00000177208;ENSMUST00000177227;ENSMUST00000177307;ENSMUST00000113328;ENSMUST00000113322;ENSMUST00000124058;ENSMUST00000176565;ENSMUST00000177229;ENSMUST00000113324;ENSMUST00000074346	GO:0000340(RNA 7-methylguanosine cap binding);GO:0003723(RNA binding);GO:0003743(translation initiation factor activity);GO:0005845(mRNA cap binding complex);GO:0006412(translation);GO:0006413(translational initiation);GO:0006417(regulation of translation);GO:0008150(biological_process);GO:0016281(eukaryotic translation initiation factor 4F complex);GO:0000122(negative regulation of transcription…	NA	K09409	NA	eukaryotic translation initiation factor 4E member 3 [Source:MGI Symbol;Acc:MGI:1914142];forkhead box P1 [Source:MGI Symbol;Acc:MGI:1914004]	protein_coding	1.70135	1.62938	1.68507	4.74043	4.53107	4.67137	0.359739	-1.47498	2.51418e-99	1.6039e-97	down	yes
MSTRG.21998	Aldoa;Ppp4c	ENSMUST00000205890;ENSMUST00000032936;ENSMUST00000206570;ENSMUST00000032934;ENSMUST00000106348;ENSMUST00000141355;ENSMUST00000133514;ENSMUST00000206477;ENSMUST00000087566;ENSMUST00000206353;ENSMUST00000151137	GO:0002020(protease binding);GO:0003824(catalytic activity);GO:0004332(fructose-bisphosphate aldolase activity);GO:0005615(extracellular space);GO:0005720(nuclear heterochromatin);GO:0005737(cytoplasm);GO:0005739(mitochondrion);GO:0005829(cytosol);GO:0005886(plasma membrane);GO:0006000(fructose metabolic process);GO:0006096(glycolytic process);GO:0006754(ATP biosynthetic process);GO:0006941(stria…	00010(Glycolysis / Gluconeogenesis);00030(Pentose phosphate pathway);00051(Fructose and mannose metabolism);04066(HIF-1 signaling pathway);04922(Glucagon signaling pathway);04066(HIF-1 signaling pathway)	K01623;K15423	EC:4.1.2.13;EC:3.1.3.16	aldolase A, fructose-bisphosphate [Source:MGI Symbol;Acc:MGI:87994];protein phosphatase 4, catalytic subunit [Source:MGI Symbol;Acc:MGI:1891763]	protein_coding	77.2858	62.8712	59.2032	19.2585	19.8583	19.8119	3.38307	1.75833	4.02857e-99	2.56543e-97	up	yes
MSTRG.13627	Slc1a2	ENSMUST00000080210;ENSMUST00000111213;ENSMUST00000154446;ENSMUST00000111212	GO:0005313(L-glutamate transmembrane transporter activity);GO:0005314(high-affinity glutamate transmembrane transporter activity);GO:0005886(plasma membrane);GO:0005887(integral component of plasma membrane);GO:0006865(amino acid transport);GO:0007399(nervous system development);GO:0007632(visual behavior);GO:0008509(anion transmembrane transporter activity);GO:0009416(response to light stimulus)…	04721(Synaptic vesicle cycle);04724(Glutamatergic synapse);05014(Amyotrophic lateral sclerosis (ALS));05014(Amyotrophic lateral sclerosis (ALS))	K05613	NA	solute carrier family 1 (glial high affinity glutamate transporter), member 2 [Source:MGI Symbol;Acc:MGI:101931]	protein_coding	7.11075	6.8138	7.01074	3.5358	3.42927	3.38422	2.02287	1.0164	4.88287e-99	3.10395e-97	up	yes
MSTRG.7485	Vcl	ENSMUST00000022369;ENSMUST00000224380	GO:0001725(stress fiber);GO:0002009(morphogenesis of an epithelium);GO:0002102(podosome);GO:0002162(dystroglycan binding);GO:0003779(actin binding);GO:0005198(structural molecule activity);GO:0005515(protein binding);GO:0005737(cytoplasm);GO:0005856(cytoskeleton);GO:0005884(actin filament);GO:0005886(plasma membrane);GO:0005903(brush border);GO:0005911(cell-cell junction);GO:0005912(adherens junc…	04510(Focal adhesion);04520(Adherens junction);04670(Leukocyte transendothelial migration);04810(Regulation of actin cytoskeleton);05100(Bacterial invasion of epithelial cells);05146(Amoebiasis);05146(Amoebiasis)	K05700	NA	vinculin [Source:MGI Symbol;Acc:MGI:98927]	protein_coding	30.0584	28.8362	28.448	14.3786	14.8679	14.2589	2.00763	1.00549	4.98256e-99	3.16173e-97	up	yes
MSTRG.18104	Sec31a	ENSMUST00000094578;ENSMUST00000183247;ENSMUST00000182812;ENSMUST00000182433;ENSMUST00000182002;ENSMUST00000182988	GO:0000139(Golgi membrane);GO:0005198(structural molecule activity);GO:0005515(protein binding);GO:0005737(cytoplasm);GO:0005768(endosome);GO:0005783(endoplasmic reticulum);GO:0005789(endoplasmic reticulum membrane);GO:0005829(cytosol);GO:0006886(intracellular protein transport);GO:0006888(endoplasmic reticulum to Golgi vesicle-mediated transport);GO:0007029(endoplasmic reticulum organization);GO…	04141(Protein processing in endoplasmic reticulum);04141(Protein processing in endoplasmic reticulum)	K14005	NA	Sec31 homolog A (S. cerevisiae) [Source:MGI Symbol;Acc:MGI:1916412]	protein_coding	24.9312	23.8336	24.9602	12.9256	12.7434	12.4101	1.9361	0.953152	7.43893e-99	4.71211e-97	up	no
MSTRG.24367	Sh3bgrl2	ENSMUST00000113215;ENSMUST00000188241	GO:0005515(protein binding);GO:0005634(nucleus);GO:0005654(nucleoplasm);GO:0008150(biological_process);GO:0017124(SH3 domain binding);GO:0031965(nuclear membrane);GO:0031965(nuclear membrane)	NA	NA	NA	SH3 domain binding glutamic acid-rich protein like 2 [Source:MGI Symbol;Acc:MGI:1915350]	protein_coding	9.6581	8.26499	9.2501	3.33849	3.41322	3.36431	2.68615	1.42554	9.00895e-99	5.69658e-97	up	yes
MSTRG.21600	Acer3	ENSMUST00000033020;ENSMUST00000120520	GO:0000139(Golgi membrane);GO:0005509(calcium ion binding);GO:0005783(endoplasmic reticulum);GO:0005789(endoplasmic reticulum membrane);GO:0005794(Golgi apparatus);GO:0006629(lipid metabolic process);GO:0006665(sphingolipid metabolic process);GO:0006672(ceramide metabolic process);GO:0006954(inflammatory response);GO:0008270(zinc ion binding);GO:0008284(positive regulation of cell population prol…	00600(Sphingolipid metabolism);00600(Sphingolipid metabolism)	K04711	EC:3.5.1.-	alkaline ceramidase 3 [Source:MGI Symbol;Acc:MGI:1913440]	protein_coding	4.83877	5.00907	5.40906	2.13773	1.91868	2.02305	2.50958	1.32745	1.33708e-98	8.43979e-97	up	yes
MSTRG.9118	Racgap1	ENSMUST00000171702;ENSMUST00000023756;ENSMUST00000171908;ENSMUST00000109581;ENSMUST00000169810	GO:0000281(mitotic cytokinesis);GO:0000915(actomyosin contractile ring assembly);GO:0001669(acrosomal vesicle);GO:0005096(GTPase activator activity);GO:0005547(phosphatidylinositol-3,4,5-trisphosphate binding);GO:0005634(nucleus);GO:0005654(nucleoplasm);GO:0005737(cytoplasm);GO:0005819(spindle);GO:0005856(cytoskeleton);GO:0005886(plasma membrane);GO:0006811(ion transport);GO:0007049(cell cycle);G…	NA	NA	NA	Rac GTPase-activating protein 1 [Source:MGI Symbol;Acc:MGI:1349423]	protein_coding	14.7229	14.7119	14.742	40.1115	40.911	40.845	0.362498	-1.46395	1.84424e-98	1.16206e-96	down	yes
MSTRG.20710	Pvr	ENSMUST00000043517	GO:0001618(virus receptor activity);GO:0005515(protein binding);GO:0005886(plasma membrane);GO:0005912(adherens junction);GO:0007156(homophilic cell adhesion via plasma membrane adhesion molecules);GO:0007157(heterophilic cell-cell adhesion via plasma membrane cell adhesion molecules);GO:0009986(cell surface);GO:0016020(membrane);GO:0016021(integral component of membrane);GO:0016477(cell migratio…	04514(Cell adhesion molecules (CAMs))	K06539	NA	poliovirus receptor [Source:MGI Symbol;Acc:MGI:107741]	protein_coding	12.8244	10.6672	11.0673	3.77912	3.8032	3.62571	3.08341	1.62453	3.2466e-98	2.04212e-96	up	yes
MSTRG.6314	H1f3	ENSMUST00000045301	GO:0000122(negative regulation of transcription by RNA polymerase II);GO:0000786(nucleosome);GO:0000790(nuclear chromatin);GO:0003677(DNA binding);GO:0003690(double-stranded DNA binding);GO:0005515(protein binding);GO:0005634(nucleus);GO:0005694(chromosome);GO:0005719(nuclear euchromatin);GO:0006334(nucleosome assembly);GO:0006355(regulation of transcription, DNA-templated);GO:0006357(regulation …	NA	K11275	NA	H1.3 linker histone, cluster member [Source:MGI Symbol;Acc:MGI:107502]	protein_coding	5.14748	5.41992	5.16	17.837	17.398	16.7252	0.302682	-1.72413	3.30298e-98	2.07395e-96	down	yes
MSTRG.15521	Wdr77;Ovgp1	ENSMUST00000010278;ENSMUST00000128005;ENSMUST00000000573	GO:0005515(protein binding);GO:0005634(nucleus);GO:0005654(nucleoplasm);GO:0005737(cytoplasm);GO:0005794(Golgi apparatus);GO:0005829(cytosol);GO:0006357(regulation of transcription by RNA polymerase II);GO:0007315(pole plasm assembly);GO:0008284(positive regulation of cell population proliferation);GO:0008285(negative regulation of cell population proliferation);GO:0008327(methyl-CpG binding);GO:…	NA	K13221;K17526	NA	WD repeat domain 77 [Source:MGI Symbol;Acc:MGI:1917715];oviductal glycoprotein 1 [Source:MGI Symbol;Acc:MGI:106661]	protein_coding	1.92571	1.98431	1.92265	6.9221	7.41823	7.09277	0.272133	-1.87761	4.66627e-98	2.92485e-96	down	yes
MSTRG.18498	Tmem120b	ENSMUST00000111619;ENSMUST00000067505	GO:0005634(nucleus);GO:0005637(nuclear inner membrane);GO:0016020(membrane);GO:0016021(integral component of membrane);GO:0034220(ion transmembrane transport);GO:0045444(fat cell differentiation);GO:0051291(protein heterooligomerization);GO:0051291(protein heterooligomerization)	NA	NA	NA	transmembrane protein 120B [Source:MGI Symbol;Acc:MGI:3603158]	protein_coding	7.6516	7.71541	7.90674	3.7743	3.65672	3.67915	2.09482	1.06682	6.21048e-98	3.88599e-96	up	yes
MSTRG.7808	Ndrg2	ENSMUST00000226184;ENSMUST00000004673;ENSMUST00000111632;ENSMUST00000227237;ENSMUST00000227402;ENSMUST00000226528	GO:0001818(negative regulation of cytokine production);GO:0005634(nucleus);GO:0005737(cytoplasm);GO:0005794(Golgi apparatus);GO:0007165(signal transduction);GO:0007275(multicellular organism development);GO:0007399(nervous system development);GO:0010574(regulation of vascular endothelial growth factor production);GO:0016055(Wnt signaling pathway);GO:0030154(cell differentiation);GO:0030426(growth…	NA	NA	NA	N-myc downstream regulated gene 2 [Source:MGI Symbol;Acc:MGI:1352498]	protein_coding	11.4621	10.428	9.66749	2.67699	2.69619	3.02716	3.7567	1.90946	6.63918e-98	4.147e-96	up	yes
MSTRG.12199	Tmem252	ENSMUST00000057243	GO:0003674(molecular_function);GO:0005575(cellular_component);GO:0008150(biological_process);GO:0016020(membrane);GO:0016021(integral component of membrane)	NA	NA	NA	transmembrane protein 252 [Source:MGI Symbol;Acc:MGI:3583948]	protein_coding	4.72834	3.27517	3.24021	0.368515	0.365212	0.40284	9.8927	3.30636	6.79354e-98	4.23606e-96	up	yes
MSTRG.21181	Nav2	ENSMUST00000184109;ENSMUST00000064395;ENSMUST00000207743;ENSMUST00000183659	GO:0003025(regulation of systemic arterial blood pressure by baroreceptor feedback);GO:0005515(protein binding);GO:0005614(interstitial matrix);GO:0005654(nucleoplasm);GO:0007399(nervous system development);GO:0007605(sensory perception of sound);GO:0007608(sensory perception of smell);GO:0007626(locomotory behavior);GO:0008201(heparin binding);GO:0021554(optic nerve development);GO:0021563(gloss…	NA	K19483	EC:3.6.4.12	neuron navigator 2 [Source:MGI Symbol;Acc:MGI:2183691]	protein_coding	2.28009	2.18238	2.56658	0.851197	0.792385	0.740614	2.94819	1.55983	7.38255e-98	4.59535e-96	up	yes
MSTRG.15272	Tuft1	ENSMUST00000196733;ENSMUST00000006123	GO:0005515(protein binding);GO:0005576(extracellular region);GO:0005737(cytoplasm);GO:0031214(biomineral tissue development);GO:0035556(intracellular signal transduction);GO:0035556(intracellular signal transduction)	NA	NA	NA	tuftelin 1 [Source:MGI Symbol;Acc:MGI:109572]	protein_coding	3.15885	3.16461	3.69713	0.573357	0.508447	0.51018	6.2944	2.65407	1.43719e-97	8.93044e-96	up	yes
MSTRG.18615	Cct6a	ENSMUST00000031402	GO:0000166(nucleotide binding);GO:0005524(ATP binding);GO:0005737(cytoplasm);GO:0005829(cytosol);GO:0005832(chaperonin-containing T-complex);GO:0005874(microtubule);GO:0006457(protein folding);GO:0032212(positive regulation of telomere maintenance via telomerase);GO:0050821(protein stabilization);GO:0051082(unfolded protein binding);GO:0071987(WD40-repeat domain binding);GO:1904851(positive regul…	NA	K09498	NA	chaperonin containing Tcp1, subunit 6a (zeta) [Source:MGI Symbol;Acc:MGI:107943]	protein_coding	10.3486	8.90661	8.31163	39.0996	41.3781	39.265	0.230217	-2.11893	4.98489e-97	3.08685e-95	down	yes
MSTRG.8683	Ly6c1	ENSMUST00000185372;ENSMUST00000187347;ENSMUST00000179762;ENSMUST00000185200;ENSMUST00000065408;ENSMUST00000188845;ENSMUST00000191216	GO:0005886(plasma membrane);GO:0009897(external side of plasma membrane);GO:0009986(cell surface);GO:0016020(membrane);GO:0030550(acetylcholine receptor inhibitor activity);GO:0031225(anchored component of membrane);GO:0033130(acetylcholine receptor binding);GO:0045202(synapse);GO:0095500(acetylcholine receptor signaling pathway);GO:2000272(negative regulation of signaling receptor activity);GO:2…	NA	NA	NA	lymphocyte antigen 6 complex, locus C1 [Source:MGI Symbol;Acc:MGI:96882]	protein_coding	23.9459	20.1012	16.4052	3.80214	4.09898	3.51016	5.29758	2.40533	7.90388e-97	4.88598e-95	up	yes
MSTRG.384	Ogt	ENSMUST00000044475;ENSMUST00000119299	GO:0000123(histone acetyltransferase complex);GO:0000791(euchromatin);GO:0001933(negative regulation of protein phosphorylation);GO:0001934(positive regulation of protein phosphorylation);GO:0003824(catalytic activity);GO:0005515(protein binding);GO:0005547(phosphatidylinositol-3,4,5-trisphosphate binding);GO:0005634(nucleus);GO:0005654(nucleoplasm);GO:0005737(cytoplasm);GO:0005739(mitochondrion)…	00514(Other types of O-glycan biosynthesis);04931(Insulin resistance);04931(Insulin resistance)	K09667	EC:2.4.1.255	O-linked N-acetylglucosamine (GlcNAc) transferase (UDP-N-acetylglucosamine:polypeptide-N-acetylglucosaminyl transferase) [Source:MGI Symbol;Acc:MGI:1339639]	protein_coding	30.0472	29.9244	30.3593	15.5121	15.7939	15.152	1.94436	0.959297	9.14477e-97	5.64336e-95	up	no
MSTRG.21466	Whamm	ENSMUST00000209044;ENSMUST00000165460	GO:0000139(Golgi membrane);GO:0003779(actin binding);GO:0005737(cytoplasm);GO:0005793(endoplasmic reticulum-Golgi intermediate compartment);GO:0005794(Golgi apparatus);GO:0005829(cytosol);GO:0005874(microtubule);GO:0006888(endoplasmic reticulum to Golgi vesicle-mediated transport);GO:0007015(actin filament organization);GO:0007050(cell cycle arrest);GO:0008017(microtubule binding);GO:0016020(memb…	04530(Tight junction);04530(Tight junction)	K20479	NA	WAS protein homolog associated with actin, golgi membranes and microtubules [Source:MGI Symbol;Acc:MGI:2142282]	protein_coding	2.42581	2.66176	2.95342	0.824898	0.788612	0.759678	3.38826	1.76055	1.9975e-96	1.23057e-94	up	yes
MSTRG.4961	Itgb4	ENSMUST00000106460;ENSMUST00000106461;ENSMUST00000169928;ENSMUST00000021107;ENSMUST00000106458;ENSMUST00000068981	GO:0001664(G protein-coupled receptor binding);GO:0005178(integrin binding);GO:0005515(protein binding);GO:0005604(basement membrane);GO:0005730(nucleolus);GO:0005737(cytoplasm);GO:0005886(plasma membrane);GO:0005925(focal adhesion);GO:0005938(cell cortex);GO:0006914(autophagy);GO:0007154(cell communication);GO:0007155(cell adhesion);GO:0007160(cell-matrix adhesion);GO:0007229(integrin-mediated s…	04151(PI3K-Akt signaling pathway);04510(Focal adhesion);04512(ECM-receptor interaction);04810(Regulation of actin cytoskeleton);05165(Human papillomavirus infection);05410(Hypertrophic cardiomyopathy (HCM));05412(Arrhythmogenic right ventricular cardiomyopathy (ARVC));05414(Dilated cardiomyopathy (DCM));05414(Dilated cardiomyopathy (DCM))	K06525	NA	integrin beta 4 [Source:MGI Symbol;Acc:MGI:96613]	protein_coding	21.9789	18.8311	16.3405	5.13679	5.23342	5.16951	3.67771	1.87881	2.60958e-96	1.60215e-94	up	yes
MSTRG.11140	Pkdcc	ENSMUST00000170794;ENSMUST00000170758	GO:0000166(nucleotide binding);GO:0001501(skeletal system development);GO:0001503(ossification);GO:0004672(protein kinase activity);GO:0004713(protein tyrosine kinase activity);GO:0004715(non-membrane spanning protein tyrosine kinase activity);GO:0005524(ATP binding);GO:0005576(extracellular region);GO:0005794(Golgi apparatus);GO:0006468(protein phosphorylation);GO:0007275(multicellular organism …	NA	K17548	EC:2.7.10.2	protein kinase domain containing, cytoplasmic [Source:MGI Symbol;Acc:MGI:2147077]	protein_coding	13.3578	13.9347	12.226	4.1499	4.22126	4.27995	3.12372	1.64326	2.7895e-96	1.70677e-94	up	yes
MSTRG.1024	Hspd1	ENSMUST00000027123;ENSMUST00000127861;ENSMUST00000144077	GO:0000166(nucleotide binding);GO:0001530(lipopolysaccharide binding);GO:0001666(response to hypoxia);GO:0002020(protease binding);GO:0002039(p53 binding);GO:0002368(B cell cytokine production);GO:0002755(MyD88-dependent toll-like receptor signaling pathway);GO:0002842(positive regulation of T cell mediated immune response to tumor cell);GO:0002931(response to ischemia);GO:0003725(double-stranded…	03018(RNA degradation);04940(Type I diabetes mellitus);05134(Legionellosis);05152(Tuberculosis);05152(Tuberculosis)	K04077	NA	heat shock protein 1 (chaperonin) [Source:MGI Symbol;Acc:MGI:96242]	protein_coding	7.14517	6.73405	5.23829	35.9429	38.9599	37.7314	0.169731	-2.55868	2.93026e-96	1.78985e-94	down	yes
MSTRG.18696	Tbl2	ENSMUST00000152013;ENSMUST00000153183	GO:0005515(protein binding);GO:0005783(endoplasmic reticulum);GO:0019901(protein kinase binding);GO:0030968(endoplasmic reticulum unfolded protein response);GO:0031369(translation initiation factor binding);GO:0042149(cellular response to glucose starvation);GO:0051219(phosphoprotein binding);GO:0071456(cellular response to hypoxia);GO:0071456(cellular response to hypoxia)	NA	NA	NA	transducin (beta)-like 2 [Source:MGI Symbol;Acc:MGI:1351652]	protein_coding	9.20526	9.05902	9.42026	3.62715	3.62476	3.1548	2.66026	1.41157	3.92994e-96	2.3964e-94	up	yes
MSTRG.20071	Pparg	ENSMUST00000204305;ENSMUST00000203732;ENSMUST00000205213;ENSMUST00000171644	GO:0000122(negative regulation of transcription by RNA polymerase II);GO:0000976(transcription regulatory region sequence-specific DNA binding);GO:0002674(negative regulation of acute inflammatory response);GO:0003677(DNA binding);GO:0003690(double-stranded DNA binding);GO:0003700(DNA-binding transcription factor activity);GO:0003707(steroid hormone receptor activity);GO:0004879(nuclear receptor …	03320(PPAR signaling pathway);04152(AMPK signaling pathway);04211(Longevity regulating pathway);04380(Osteoclast differentiation);04714(Thermogenesis);05016(Huntington disease);05200(Pathways in cancer);05202(Transcriptional misregulation in cancer);05216(Thyroid cancer);05216(Thyroid cancer)	K08530	NA	peroxisome proliferator activated receptor gamma [Source:MGI Symbol;Acc:MGI:97747]	protein_coding	11.7318	11.3718	12.6221	5.12228	4.47717	4.8992	2.46408	1.30105	3.97707e-96	2.42102e-94	up	yes
MSTRG.22293	Cars	ENSMUST00000010899;ENSMUST00000105909	GO:0000049(tRNA binding);GO:0000166(nucleotide binding);GO:0004812(aminoacyl-tRNA ligase activity);GO:0004817(cysteine-tRNA ligase activity);GO:0005524(ATP binding);GO:0005737(cytoplasm);GO:0005829(cytosol);GO:0006412(translation);GO:0006418(tRNA aminoacylation for protein translation);GO:0006423(cysteinyl-tRNA aminoacylation);GO:0016874(ligase activity);GO:0042802(identical protein binding);GO:0…	00970(Aminoacyl-tRNA biosynthesis);00970(Aminoacyl-tRNA biosynthesis)	K01883	EC:6.1.1.16	cysteinyl-tRNA synthetase [Source:MGI Symbol;Acc:MGI:1351477]	protein_coding	6.71935	6.88428	7.70129	2.83941	2.90222	2.88643	2.46926	1.30408	4.63206e-96	2.81022e-94	up	yes
MSTRG.14792	Ccna2	ENSMUST00000029270;ENSMUST00000196316	GO:0000079(regulation of cyclin-dependent protein serine/threonine kinase activity);GO:0000086(G2/M transition of mitotic cell cycle);GO:0000307(cyclin-dependent protein kinase holoenzyme complex);GO:0001939(female pronucleus);GO:0001940(male pronucleus);GO:0005515(protein binding);GO:0005634(nucleus);GO:0005654(nucleoplasm);GO:0005737(cytoplasm);GO:0005829(cytosol);GO:0006275(regulation of DNA r…	04110(Cell cycle);04152(AMPK signaling pathway);04218(Cellular senescence);04914(Progesterone-mediated oocyte maturation);05161(Hepatitis B);05165(Human papillomavirus infection);05166(Human T-cell leukemia virus 1 infection);05169(Epstein-Barr virus infection);05203(Viral carcinogenesis);05203(Viral carcinogenesis)	K06627	NA	cyclin A2 [Source:MGI Symbol;Acc:MGI:108069]	protein_coding	6.94925	7.05637	7.01018	23.0047	25.7523	25.3382	0.283632	-1.81791	8.03105e-96	4.86413e-94	down	yes
MSTRG.5609	Dhrs7	ENSMUST00000021512;ENSMUST00000221750	GO:0008150(biological_process);GO:0016491(oxidoreductase activity);GO:0055114(oxidation-reduction process);GO:0055114(oxidation-reduction process)	NA	K11165	EC:1.1.-.-	dehydrogenase/reductase (SDR family) member 7 [Source:MGI Symbol;Acc:MGI:1913625]	protein_coding	14.2988	11.1616	10.9559	2.23067	2.5373	2.61576	4.93198	2.30217	8.99032e-96	5.43597e-94	up	yes
MSTRG.22996	Junb	ENSMUST00000064922	GO:0000122(negative regulation of transcription by RNA polymerase II);GO:0000790(nuclear chromatin);GO:0000977(RNA polymerase II regulatory region sequence-specific DNA binding);GO:0000978(RNA polymerase II cis-regulatory region sequence-specific DNA binding);GO:0000981(DNA-binding transcription factor activity, RNA polymerase II-specific);GO:0001228(DNA-binding transcription activator activity, …	04380(Osteoclast differentiation);04668(TNF signaling pathway)	K09028	NA	jun B proto-oncogene [Source:MGI Symbol;Acc:MGI:96647]	protein_coding	16.9495	14.8506	14.1267	2.59442	3.36529	2.9058	5.18039	2.37306	1.03374e-95	6.22952e-94	up	yes
MSTRG.10527	Ndufv3	ENSMUST00000191598;ENSMUST00000064798;ENSMUST00000046288	GO:0005739(mitochondrion);GO:0005743(mitochondrial inner membrane);GO:0005747(mitochondrial respiratory chain complex I);GO:0016020(membrane);GO:0042775(mitochondrial ATP synthesis coupled electron transport);GO:0055114(oxidation-reduction process);GO:0070469(respirasome);GO:0070469(respirasome)	00190(Oxidative phosphorylation);04714(Thermogenesis);04723(Retrograde endocannabinoid signaling);04932(Non-alcoholic fatty liver disease (NAFLD));05010(Alzheimer disease);05012(Parkinson disease);05016(Huntington disease);05016(Huntington disease)	K03944	NA	NADH:ubiquinone oxidoreductase core subunit V3 [Source:MGI Symbol;Acc:MGI:1890894]	protein_coding	8.11102	7.20423	6.47803	1.85543	1.9319	1.71601	3.96001	1.9855	1.13539e-95	6.83057e-94	up	yes
MSTRG.1442	Dtymk	ENSMUST00000027503;ENSMUST00000112890;ENSMUST00000112893	GO:0000166(nucleotide binding);GO:0004550(nucleoside diphosphate kinase activity);GO:0004798(thymidylate kinase activity);GO:0005524(ATP binding);GO:0005634(nucleus);GO:0005737(cytoplasm);GO:0005739(mitochondrion);GO:0005758(mitochondrial intermembrane space);GO:0005759(mitochondrial matrix);GO:0005829(cytosol);GO:0006165(nucleoside diphosphate phosphorylation);GO:0006227(dUDP biosynthetic proces…	00240(Pyrimidine metabolism);00240(Pyrimidine metabolism)	K00943	EC:2.7.4.9	deoxythymidylate kinase [Source:MGI Symbol;Acc:MGI:108396]	protein_coding	1.5135	1.52285	1.41805	6.67915	7.04966	6.63582	0.218732	-2.19276	1.36742e-95	8.21275e-94	down	yes
MSTRG.22929	Inpp4b	ENSMUST00000172031;ENSMUST00000170160;ENSMUST00000217122;ENSMUST00000109851;ENSMUST00000213285;ENSMUST00000215332;ENSMUST00000042529	GO:0005737(cytoplasm);GO:0006874(cellular calcium ion homeostasis);GO:0008289(lipid binding);GO:0016020(membrane);GO:0016021(integral component of membrane);GO:0016311(dephosphorylation);GO:0016316(phosphatidylinositol-3,4-bisphosphate 4-phosphatase activity);GO:0016787(hydrolase activity);GO:0034593(phosphatidylinositol bisphosphate phosphatase activity);GO:0034594(phosphatidylinositol trisphosp…	00562(Inositol phosphate metabolism);04070(Phosphatidylinositol signaling system);04070(Phosphatidylinositol signaling system)	K01109	EC:3.1.3.66	inositol polyphosphate-4-phosphatase, type II [Source:MGI Symbol;Acc:MGI:2158925]	protein_coding	0.70016	0.691493	0.749011	3.09875	3.08884	3.40812	0.223085	-2.16433	2.29978e-95	1.37895e-93	down	yes
MSTRG.20355	H4f16	ENSMUST00000179285	GO:0000228(nuclear chromosome);GO:0000786(nucleosome);GO:0000788(nuclear nucleosome);GO:0003677(DNA binding);GO:0005515(protein binding);GO:0005634(nucleus);GO:0005654(nucleoplasm);GO:0005694(chromosome);GO:0006334(nucleosome assembly);GO:0006335(DNA replication-dependent nucleosome assembly);GO:0006336(DNA replication-independent nucleosome assembly);GO:0006352(DNA-templated transcription, initi…	05034(Alcoholism);05203(Viral carcinogenesis);05322(Systemic lupus erythematosus)	K11254	NA	H4 histone 16 [Source:MGI Symbol;Acc:MGI:2448443]	protein_coding	14.3868	13.4345	13.6936	45.4435	46.6664	43.1205	0.306993	-1.70372	8.24149e-95	4.92515e-93	down	yes
MSTRG.5388	Nampt	ENSMUST00000020886	GO:0001774(microglial cell activation);GO:0003824(catalytic activity);GO:0004514(nicotinate-nucleotide diphosphorylase (carboxylating) activity);GO:0005125(cytokine activity);GO:0005576(extracellular region);GO:0005615(extracellular space);GO:0005634(nucleus);GO:0005737(cytoplasm);GO:0005829(cytosol);GO:0005886(plasma membrane);GO:0007165(signal transduction);GO:0007565(female pregnancy);GO:00075…	00760(Nicotinate and nicotinamide metabolism);04621(NOD-like receptor signaling pathway)	K03462	EC:2.4.2.12	nicotinamide phosphoribosyltransferase [Source:MGI Symbol;Acc:MGI:1929865]	protein_coding	10.6953	10.2861	11.5238	4.07425	3.96288	4.51255	2.59012	1.37302	9.63948e-95	5.75102e-93	up	yes
MSTRG.17906	Atp8a1	ENSMUST00000037380;ENSMUST00000135930;ENSMUST00000141443;ENSMUST00000113652;ENSMUST00000113651	GO:0000166(nucleotide binding);GO:0000287(magnesium ion binding);GO:0005515(protein binding);GO:0005524(ATP binding);GO:0005783(endoplasmic reticulum);GO:0005794(Golgi apparatus);GO:0005802(trans-Golgi network);GO:0005886(plasma membrane);GO:0006869(lipid transport);GO:0007612(learning);GO:0015914(phospholipid transport);GO:0016020(membrane);GO:0016021(integral component of membrane);GO:0016887(A…	NA	K14802	EC:7.6.2.1	ATPase, aminophospholipid transporter (APLT), class I, type 8A, member 1 [Source:MGI Symbol;Acc:MGI:1330848]	protein_coding	8.21701	8.79499	8.62292	3.99873	3.88468	4.00789	2.15577	1.1082	1.11395e-94	6.63495e-93	up	yes
MSTRG.8953	Zbed4	ENSMUST00000041297	GO:0000976(transcription regulatory region sequence-specific DNA binding);GO:0003677(DNA binding);GO:0003723(RNA binding);GO:0005634(nucleus);GO:0005654(nucleoplasm);GO:0005737(cytoplasm);GO:0042802(identical protein binding);GO:0045944(positive regulation of transcription by RNA polymerase II);GO:0046872(metal ion binding);GO:0046983(protein dimerization activity)	NA	NA	NA	zinc finger, BED type containing 4 [Source:MGI Symbol;Acc:MGI:2682302]	protein_coding	1.59445	1.54024	1.44315	6.03698	6.54504	6.07719	0.245339	-2.02715	1.28424e-94	7.63657e-93	down	yes
MSTRG.16651	Rlf	ENSMUST00000168615;ENSMUST00000056635	GO:0001228(DNA-binding transcription activator activity, RNA polymerase II-specific);GO:0003676(nucleic acid binding);GO:0003677(DNA binding);GO:0005575(cellular_component);GO:0005634(nucleus);GO:0006357(regulation of transcription by RNA polymerase II);GO:0015074(DNA integration);GO:0044030(regulation of DNA methylation);GO:0045944(positive regulation of transcription by RNA polymerase II);GO:00…	NA	NA	NA	rearranged L-myc fusion sequence [Source:MGI Symbol;Acc:MGI:1924705]	protein_coding	4.77589	4.68642	5.31541	2.11642	1.93785	1.97562	2.45074	1.29322	1.34601e-94	7.99066e-93	up	yes
MSTRG.15611	Trmt13	ENSMUST00000041524;ENSMUST00000197190;ENSMUST00000198454	GO:0005575(cellular_component);GO:0008033(tRNA processing);GO:0008168(methyltransferase activity);GO:0008175(tRNA methyltransferase activity);GO:0016740(transferase activity);GO:0030488(tRNA methylation);GO:0032259(methylation);GO:0046872(metal ion binding);GO:0106050(tRNA 2'-O-methyltransferase activity);GO:0106050(tRNA 2'-O-methyltransferase activity)	NA	K15446	EC:2.1.1.225	tRNA methyltransferase 13 [Source:MGI Symbol;Acc:MGI:1925219]	protein_coding	3.59868	3.75939	3.70192	1.4264	1.50911	1.49919	2.49396	1.31844	1.839e-94	1.08993e-92	up	yes
MSTRG.15717	Npnt	ENSMUST00000042744;ENSMUST00000117456;ENSMUST00000042729;ENSMUST00000117164;ENSMUST00000093971	GO:0001657(ureteric bud development);GO:0001658(branching involved in ureteric bud morphogenesis);GO:0005178(integrin binding);GO:0005509(calcium ion binding);GO:0005576(extracellular region);GO:0005604(basement membrane);GO:0007155(cell adhesion);GO:0007160(cell-matrix adhesion);GO:0007275(multicellular organism development);GO:0010694(positive regulation of alkaline phosphatase activity);GO:001…	04512(ECM-receptor interaction);04512(ECM-receptor interaction)	K06824	NA	nephronectin [Source:MGI Symbol;Acc:MGI:2148811]	protein_coding	37.6315	34.9634	32.4689	14.053	14.526	13.7182	2.48394	1.31263	2.23898e-94	1.3248e-92	up	yes
MSTRG.2152	Ephx1	ENSMUST00000036928;ENSMUST00000111068	GO:0001889(liver development);GO:0003824(catalytic activity);GO:0004301(epoxide hydrolase activity);GO:0005783(endoplasmic reticulum);GO:0005789(endoplasmic reticulum membrane);GO:0005886(plasma membrane);GO:0006725(cellular aromatic compound metabolic process);GO:0009636(response to toxic substance);GO:0014070(response to organic cyclic compound);GO:0016020(membrane);GO:0016021(integral componen…	00980(Metabolism of xenobiotics by cytochrome P450);04976(Bile secretion);05204(Chemical carcinogenesis);05204(Chemical carcinogenesis)	K01253	EC:3.3.2.9	epoxide hydrolase 1, microsomal [Source:MGI Symbol;Acc:MGI:95405]	protein_coding	8.41368	7.70347	8.33221	3.93164	3.80924	3.76524	2.1249	1.0874	2.7061e-94	1.59856e-92	up	yes
MSTRG.19573	Prdm5	ENSMUST00000031973;ENSMUST00000031976;ENSMUST00000081219;ENSMUST00000172638	GO:0000122(negative regulation of transcription by RNA polymerase II);GO:0000278(mitotic cell cycle);GO:0000976(transcription regulatory region sequence-specific DNA binding);GO:0000978(RNA polymerase II cis-regulatory region sequence-specific DNA binding);GO:0001227(DNA-binding transcription repressor activity, RNA polymerase II-specific);GO:0003676(nucleic acid binding);GO:0003677(DNA binding);…	NA	K22534	NA	PR domain containing 5 [Source:MGI Symbol;Acc:MGI:1918029]	protein_coding	0.550077	0.453284	0.531012	2.40965	2.25272	2.4574	0.215509	-2.21418	3.11433e-94	1.83669e-92	down	yes
MSTRG.13619	Prr5l	ENSMUST00000043845;ENSMUST00000171088;ENSMUST00000144549;ENSMUST00000163762;ENSMUST00000124802	GO:0001933(negative regulation of protein phosphorylation);GO:0001934(positive regulation of protein phosphorylation);GO:0005739(mitochondrion);GO:0009968(negative regulation of signal transduction);GO:0010762(regulation of fibroblast migration);GO:0014068(positive regulation of phosphatidylinositol 3-kinase signaling);GO:0031625(ubiquitin protein ligase binding);GO:0031932(TORC2 complex);GO:0034…	NA	NA	NA	proline rich 5 like [Source:MGI Symbol;Acc:MGI:1919696]	protein_coding	2.81473	2.80163	2.90544	1.36667	1.30445	1.37899	2.10409	1.0732	3.60423e-94	2.12212e-92	up	yes
MSTRG.10723	Gm7030	ENSMUST00000173322;ENSMUST00000046131	GO:0002476(antigen processing and presentation of endogenous peptide antigen via MHC class Ib);GO:0005615(extracellular space);GO:0009897(external side of plasma membrane);GO:0016020(membrane);GO:0016021(integral component of membrane);GO:0016021(integral component of membrane)	04144(Endocytosis);04145(Phagosome);04218(Cellular senescence);04514(Cell adhesion molecules (CAMs));04612(Antigen processing and presentation);04650(Natural killer cell mediated cytotoxicity);04940(Type I diabetes mellitus);05163(Human cytomegalovirus infection);05165(Human papillomavirus infection);05166(Human T-cell leukemia virus 1 infection);05167(Kaposi sarcoma-associated herpesvirus infect…	K06751	NA	predicted gene 7030 [Source:MGI Symbol;Acc:MGI:3647514]	protein_coding	10.2493	10.3385	6.72618	1.08225	1.27143	1.11829	7.86702	2.97582	4.29051e-94	2.51794e-92	up	yes
MSTRG.8180	Dis3	ENSMUST00000042471	GO:0000175(3'-5'-exoribonuclease activity);GO:0000176(nuclear exosome (RNase complex));GO:0000177(cytoplasmic exosome (RNase complex));GO:0000178(exosome (RNase complex));GO:0003723(RNA binding);GO:0004518(nuclease activity);GO:0004519(endonuclease activity);GO:0004527(exonuclease activity);GO:0004540(ribonuclease activity);GO:0005085(guanyl-nucleotide exchange factor activity);GO:0005634(nucleus…	03018(RNA degradation)	K12585	EC:3.1.13.-	DIS3 homolog, exosome endoribonuclease and 3'-5' exoribonuclease [Source:MGI Symbol;Acc:MGI:1919912]	protein_coding	1.71706	1.68533	1.74037	6.12215	6.64191	6.68896	0.264368	-1.91938	6.16881e-94	3.61434e-92	down	yes
MSTRG.10807	Xpo5	ENSMUST00000087031	GO:0000049(tRNA binding);GO:0003723(RNA binding);GO:0003729(mRNA binding);GO:0005049(nuclear export signal receptor activity);GO:0005634(nucleus);GO:0005654(nucleoplasm);GO:0005737(cytoplasm);GO:0005829(cytosol);GO:0006405(RNA export from nucleus);GO:0006611(protein export from nucleus);GO:0006886(intracellular protein transport);GO:0008536(Ran GTPase binding);GO:0015031(protein transport);GO:001…	03013(RNA transport)	K14289	NA	exportin 5 [Source:MGI Symbol;Acc:MGI:1913789]	protein_coding	3.74056	3.43663	3.10036	13.4558	14.2491	13.9491	0.246736	-2.01896	7.82774e-94	4.57885e-92	down	yes
MSTRG.18238	Pole	ENSMUST00000007296;ENSMUST00000112482;ENSMUST00000112481	GO:0000082(G1/S transition of mitotic cell cycle);GO:0000166(nucleotide binding);GO:0000278(mitotic cell cycle);GO:0000731(DNA synthesis involved in DNA repair);GO:0003676(nucleic acid binding);GO:0003677(DNA binding);GO:0003682(chromatin binding);GO:0003887(DNA-directed DNA polymerase activity);GO:0005634(nucleus);GO:0005654(nucleoplasm);GO:0005886(plasma membrane);GO:0006260(DNA replication);GO…	03030(DNA replication);03410(Base excision repair);03420(Nucleotide excision repair);03420(Nucleotide excision repair)	K02324	EC:2.7.7.7	polymerase (DNA directed), epsilon [Source:MGI Symbol;Acc:MGI:1196391]	protein_coding	1.37071	1.50047	1.38516	5.60399	5.72217	5.32163	0.255671	-1.96764	1.44953e-93	8.4515e-92	down	yes
MSTRG.6117	Pitrm1	ENSMUST00000222485;ENSMUST00000021611	GO:0003824(catalytic activity);GO:0004222(metalloendopeptidase activity);GO:0005739(mitochondrion);GO:0005759(mitochondrial matrix);GO:0006508(proteolysis);GO:0008233(peptidase activity);GO:0008237(metallopeptidase activity);GO:0008270(zinc ion binding);GO:0016485(protein processing);GO:0016787(hydrolase activity);GO:0046872(metal ion binding);GO:0046872(metal ion binding)	NA	K06972	EC:3.4.24.-	pitrilysin metallepetidase 1 [Source:MGI Symbol;Acc:MGI:1916867]	protein_coding	4.85659	4.22795	4.02244	17.8408	18.1348	17.9468	0.243071	-2.04055	2.10276e-93	1.22403e-91	down	yes
MSTRG.23324	Mphosph6	ENSMUST00000034303	GO:0000176(nuclear exosome (RNase complex));GO:0000178(exosome (RNase complex));GO:0000460(maturation of 5.8S rRNA);GO:0003674(molecular_function);GO:0003723(RNA binding);GO:0005634(nucleus);GO:0005654(nucleoplasm);GO:0005730(nucleolus);GO:0005737(cytoplasm);GO:0005829(cytosol);GO:0006364(rRNA processing)	03018(RNA degradation)	K12593	NA	M phase phosphoprotein 6 [Source:MGI Symbol;Acc:MGI:1915783]	protein_coding	3.04718	2.67742	2.92388	1.01421	0.988933	0.980987	2.89816	1.53514	3.14715e-93	1.82902e-91	up	yes
MSTRG.12813	St8sia6	ENSMUST00000003509	GO:0000139(Golgi membrane);GO:0001574(ganglioside biosynthetic process);GO:0001835(blastocyst hatching);GO:0003828(alpha-N-acetylneuraminate alpha-2,8-sialyltransferase activity);GO:0005794(Golgi apparatus);GO:0006486(protein glycosylation);GO:0006491(N-glycan processing);GO:0006493(protein O-linked glycosylation);GO:0008373(sialyltransferase activity);GO:0009100(glycoprotein metabolic process);G…	NA	K06615	EC:2.4.99.-	ST8 alpha-N-acetyl-neuraminide alpha-2,8-sialyltransferase 6 [Source:MGI Symbol;Acc:MGI:2386797]	protein_coding	1.37049	1.13892	0.991309	7.2399	7.08522	7.85876	0.157804	-2.66379	3.74345e-93	2.17205e-91	down	yes
MSTRG.7402	Gm3739;Gm3752;Gm3727;Gm16434;Gm10338;Gm3696	ENSMUST00000165744;ENSMUST00000164366;ENSMUST00000168458;ENSMUST00000100888;ENSMUST00000096148;ENSMUST00000178251;ENSMUST00000167923	GO:0003674(molecular_function);GO:0005575(cellular_component);GO:0008150(biological_process);GO:0008150(biological_process)	NA	NA	NA	predicted gene 3739 [Source:MGI Symbol;Acc:MGI:3781914];predicted gene 3752 [Source:MGI Symbol;Acc:MGI:3781927];predicted gene 3727 [Source:MGI Symbol;Acc:MGI:3781902];predicted gene 16434 [Source:MGI Symbol;Acc:MGI:3646563];predicted gene 10338 [Source:MGI Symbol;Acc:MGI:3642676];predicted gene 3696 [Source:MGI Symbol;Acc:MGI:3781872]	protein_coding	3.94975	3.77804	3.69283	1.60096	1.76661	1.72942	2.24066	1.16392	4.10726e-93	2.37546e-91	up	yes
MSTRG.17180	Eno1	ENSMUST00000141931;ENSMUST00000080149;ENSMUST00000133839;ENSMUST00000080926	GO:0000015(phosphopyruvate hydratase complex);GO:0000122(negative regulation of transcription by RNA polymerase II);GO:0000287(magnesium ion binding);GO:0000977(RNA polymerase II regulatory region sequence-specific DNA binding);GO:0001227(DNA-binding transcription repressor activity, RNA polymerase II-specific);GO:0001701(in utero embryonic development);GO:0003723(RNA binding);GO:0004634(phosphop…	00010(Glycolysis / Gluconeogenesis);03018(RNA degradation);04066(HIF-1 signaling pathway);04066(HIF-1 signaling pathway)	K01689	EC:4.2.1.11	enolase 1, alpha non-neuron [Source:MGI Symbol;Acc:MGI:95393]	protein_coding	68.3222	64.1372	55.8595	21.7082	23.202	22.4213	2.79689	1.48382	4.32491e-93	2.49732e-91	up	yes
MSTRG.4156	Mybbp1a	ENSMUST00000045633	GO:0003677(DNA binding);GO:0003714(transcription corepressor activity);GO:0005515(protein binding);GO:0005634(nucleus);GO:0005730(nucleolus);GO:0005737(cytoplasm);GO:0006355(regulation of transcription, DNA-templated);GO:0008134(transcription factor binding);GO:0008270(zinc ion binding);GO:0022904(respiratory electron transport chain);GO:0032922(circadian regulation of gene expression);GO:0042149…	NA	K02331	EC:2.7.7.7	MYB binding protein (P160) 1a [Source:MGI Symbol;Acc:MGI:106181]	protein_coding	5.09882	5.30854	4.15138	23.7558	26.8229	24.6453	0.193538	-2.36931	6.25732e-93	3.60735e-91	down	yes
MSTRG.4452	Akap1	ENSMUST00000018572;ENSMUST00000107904	GO:0003676(nucleic acid binding);GO:0003723(RNA binding);GO:0005515(protein binding);GO:0005739(mitochondrion);GO:0005741(mitochondrial outer membrane);GO:0005783(endoplasmic reticulum);GO:0005811(lipid droplet);GO:0008017(microtubule binding);GO:0010614(negative regulation of cardiac muscle hypertrophy);GO:0010738(regulation of protein kinase A signaling);GO:0016020(membrane);GO:0016021(integral…	NA	K16518	NA	A kinase (PRKA) anchor protein 1 [Source:MGI Symbol;Acc:MGI:104729]	protein_coding	2.35347	2.45439	2.29035	8.20916	8.308	8.63203	0.282244	-1.82498	6.80207e-93	3.91511e-91	down	yes
MSTRG.11046	Lbh	ENSMUST00000024857	GO:0005634(nucleus);GO:0005737(cytoplasm);GO:0006355(regulation of transcription, DNA-templated);GO:0007275(multicellular organism development);GO:0010468(regulation of gene expression);GO:0030879(mammary gland development);GO:0032991(protein-containing complex);GO:0033147(negative regulation of intracellular estrogen receptor signaling pathway);GO:0043408(regulation of MAPK cascade);GO:0045892(n…	NA	NA	NA	limb-bud and heart [Source:MGI Symbol;Acc:MGI:1925139]	protein_coding	19.7009	19.6272	18.195	6.64779	7.06467	6.07978	2.90635	1.53921	7.8861e-93	4.53179e-91	up	yes
MSTRG.4927	Hid1	ENSMUST00000106542;ENSMUST00000044152	GO:0000138(Golgi trans cisterna);GO:0000139(Golgi membrane);GO:0003674(molecular_function);GO:0005737(cytoplasm);GO:0005794(Golgi apparatus);GO:0005797(Golgi medial cisterna);GO:0005829(cytosol);GO:0005881(cytoplasmic microtubule);GO:0016020(membrane);GO:0090498(extrinsic component of Golgi membrane);GO:0090498(extrinsic component of Golgi membrane)	NA	NA	NA	HID1 domain containing [Source:MGI Symbol;Acc:MGI:2445087]	protein_coding	10.4705	9.80124	9.78282	4.34266	4.62109	4.31963	2.26257	1.17796	8.79512e-93	5.0461e-91	up	yes
MSTRG.23347	Exoc8	ENSMUST00000098312	GO:0000145(exocyst);GO:0005737(cytoplasm);GO:0005770(late endosome);GO:0005829(cytosol);GO:0005886(plasma membrane);GO:0006887(exocytosis);GO:0006893(Golgi to plasma membrane transport);GO:0007032(endosome organization);GO:0008104(protein localization);GO:0015031(protein transport);GO:0017160(Ral GTPase binding);GO:0022617(extracellular matrix disassembly);GO:0030426(growth cone);GO:0031252(cell …	NA	K19986	NA	exocyst complex component 8 [Source:MGI Symbol;Acc:MGI:2142527]	protein_coding	1.94208	1.90338	1.81553	8.00502	8.61467	7.98975	0.230033	-2.12009	9.05916e-93	5.18929e-91	down	yes
MSTRG.19760	Alms1	ENSMUST00000072018;ENSMUST00000213058	GO:0000922(spindle pole);GO:0001678(cellular glucose homeostasis);GO:0001736(establishment of planar polarity);GO:0005737(cytoplasm);GO:0005813(centrosome);GO:0005814(centriole);GO:0005815(microtubule organizing center);GO:0005829(cytosol);GO:0005856(cytoskeleton);GO:0005929(cilium);GO:0006629(lipid metabolic process);GO:0007286(spermatid development);GO:0007605(sensory perception of sound);GO:00…	NA	K16741	NA	ALMS1, centrosome and basal body associated [Source:MGI Symbol;Acc:MGI:1934606]	protein_coding	1.28581	1.37885	1.30312	4.62096	4.24733	4.42035	0.298584	-1.74379	9.92219e-93	5.67461e-91	down	yes
MSTRG.10919	Safb2	ENSMUST00000124111;ENSMUST00000075510;ENSMUST00000131056;ENSMUST00000142752	GO:0003676(nucleic acid binding);GO:0003677(DNA binding);GO:0003723(RNA binding);GO:0005634(nucleus);GO:0005654(nucleoplasm);GO:0005737(cytoplasm);GO:0006355(regulation of transcription, DNA-templated);GO:0006357(regulation of transcription by RNA polymerase II);GO:0016604(nuclear body);GO:0042802(identical protein binding);GO:0043231(intracellular membrane-bounded organelle);GO:0043565(sequence-…	NA	NA	NA	scaffold attachment factor B2 [Source:MGI Symbol;Acc:MGI:2146808]	protein_coding	9.92837	10.0751	11.4079	4.20522	4.26332	4.2325	2.47314	1.30634	1.10015e-92	6.28189e-91	up	yes
MSTRG.1270	Rhbdd1	ENSMUST00000027322;ENSMUST00000140020	GO:0004175(endopeptidase activity);GO:0004252(serine-type endopeptidase activity);GO:0005515(protein binding);GO:0005739(mitochondrion);GO:0005783(endoplasmic reticulum);GO:0005789(endoplasmic reticulum membrane);GO:0006508(proteolysis);GO:0006915(apoptotic process);GO:0007283(spermatogenesis);GO:0008233(peptidase activity);GO:0008236(serine-type peptidase activity);GO:0010954(positive regulation…	NA	K09651	EC:3.4.21.-	rhomboid domain containing 1 [Source:MGI Symbol;Acc:MGI:1924117]	protein_coding	9.67107	9.27798	9.09303	4.1768	4.11473	4.16176	2.25178	1.17107	1.8277e-92	1.04031e-90	up	yes
MSTRG.5625	Hif1a;Snapc1	ENSMUST00000110464;ENSMUST00000021530;ENSMUST00000220909;ENSMUST00000021532	GO:0000122(negative regulation of transcription by RNA polymerase II);GO:0000790(nuclear chromatin);GO:0000977(RNA polymerase II regulatory region sequence-specific DNA binding);GO:0000978(RNA polymerase II cis-regulatory region sequence-specific DNA binding);GO:0000981(DNA-binding transcription factor activity, RNA polymerase II-specific);GO:0001228(DNA-binding transcription activator activity, …	04066(HIF-1 signaling pathway);04137(Mitophagy - animal);04140(Autophagy - animal);04659(Th17 cell differentiation);04919(Thyroid hormone signaling pathway);05167(Kaposi sarcoma-associated herpesvirus infection);05200(Pathways in cancer);05205(Proteoglycans in cancer);05211(Renal cell carcinoma);05230(Central carbon metabolism in cancer);05231(Choline metabolism in cancer);05231(Choline metabolis…	K08268;K15208	NA	hypoxia inducible factor 1, alpha subunit [Source:MGI Symbol;Acc:MGI:106918];small nuclear RNA activating complex, polypeptide 1 [Source:MGI Symbol;Acc:MGI:1922877]	protein_coding	14.8812	14.3024	15.0767	7.04581	7.36422	7.59708	2.01118	1.00804	1.92454e-92	1.0937e-90	up	yes
MSTRG.110	Il13ra1	ENSMUST00000033418	GO:0004896(cytokine receptor activity);GO:0004923(leukemia inhibitory factor receptor activity);GO:0004924(oncostatin-M receptor activity);GO:0005127(ciliary neurotrophic factor receptor binding);GO:0005515(protein binding);GO:0008284(positive regulation of cell population proliferation);GO:0009897(external side of plasma membrane);GO:0016020(membrane);GO:0016021(integral component of membrane);G…	04060(Cytokine-cytokine receptor interaction);04630(Jak-STAT signaling pathway);05200(Pathways in cancer)	K05076	NA	interleukin 13 receptor, alpha 1 [Source:MGI Symbol;Acc:MGI:105052]	protein_coding	7.2847	6.82412	7.14572	2.05813	1.91847	2.2293	3.42489	1.77606	2.65979e-92	1.50915e-90	up	yes
MSTRG.20483	Ipo8	ENSMUST00000048418;ENSMUST00000239062;ENSMUST00000145960	GO:0005515(protein binding);GO:0005634(nucleus);GO:0005635(nuclear envelope);GO:0005737(cytoplasm);GO:0005829(cytosol);GO:0005887(integral component of plasma membrane);GO:0006606(protein import into nucleus);GO:0006886(intracellular protein transport);GO:0008536(Ran GTPase binding);GO:0015031(protein transport);GO:0042626(ATPase-coupled transmembrane transporter activity);GO:0055085(transmembran…	NA	K18755	NA	importin 8 [Source:MGI Symbol;Acc:MGI:2444611]	protein_coding	5.18706	5.17254	4.8191	14.9961	15.7357	15.2218	0.330304	-1.59813	5.29557e-92	2.99521e-90	down	yes
MSTRG.11838	Cpt1a	ENSMUST00000238015;ENSMUST00000237938;ENSMUST00000237562;ENSMUST00000025835	GO:0001676(long-chain fatty acid metabolic process);GO:0004095(carnitine O-palmitoyltransferase activity);GO:0005515(protein binding);GO:0005739(mitochondrion);GO:0005741(mitochondrial outer membrane);GO:0005743(mitochondrial inner membrane);GO:0006006(glucose metabolic process);GO:0006629(lipid metabolic process);GO:0006631(fatty acid metabolic process);GO:0006635(fatty acid beta-oxidation);GO:0…	00071(Fatty acid degradation);03320(PPAR signaling pathway);04152(AMPK signaling pathway);04714(Thermogenesis);04920(Adipocytokine signaling pathway);04922(Glucagon signaling pathway);04931(Insulin resistance);04931(Insulin resistance)	K08765	EC:2.3.1.21	carnitine palmitoyltransferase 1a, liver [Source:MGI Symbol;Acc:MGI:1098296]	protein_coding	2.94306	2.46138	2.32771	11.2686	11.7893	11.9597	0.220807	-2.17914	8.4716e-92	4.78405e-90	down	yes
MSTRG.9730	Gm4737	ENSMUST00000059524	GO:0002439(chronic inflammatory response to antigenic stimulus);GO:0004013(adenosylhomocysteinase activity);GO:0005507(copper ion binding);GO:0005515(protein binding);GO:0005634(nucleus);GO:0005737(cytoplasm);GO:0005829(cytosol);GO:0006730(one-carbon metabolic process);GO:0007584(response to nutrient);GO:0016787(hydrolase activity);GO:0019510(S-adenosylhomocysteine catabolic process);GO:0030554(a…	00270(Cysteine and methionine metabolism)	K01251	EC:3.3.1.1	predicted gene 4737 [Source:MGI Symbol;Acc:MGI:3643647]	protein_coding	7.50688	7.26735	6.3779	30.6542	33.8459	30.7333	0.222108	-2.17066	9.27996e-92	5.23232e-90	down	yes
MSTRG.21442	Crtc3	ENSMUST00000122255	GO:0005515(protein binding);GO:0005634(nucleus);GO:0005654(nucleoplasm);GO:0005737(cytoplasm);GO:0005829(cytosol);GO:0008140(cAMP response element binding protein binding);GO:0032793(positive regulation of CREB transcription factor activity);GO:0042116(macrophage activation);GO:0043951(negative regulation of cAMP-mediated signaling);GO:0045944(positive regulation of transcription by RNA polymeras…	05166(Human T-cell leukemia virus 1 infection)	K16334	NA	CREB regulated transcription coactivator 3 [Source:MGI Symbol;Acc:MGI:1917711]	protein_coding	4.77271	4.54733	4.62332	2.08498	2.19676	2.18734	2.15538	1.10795	1.2087e-91	6.80431e-90	up	yes
MSTRG.6122	Wdr37	ENSMUST00000176922;ENSMUST00000176329;ENSMUST00000164183;ENSMUST00000054251;ENSMUST00000177404;ENSMUST00000176813;ENSMUST00000021572	GO:0003674(molecular_function);GO:0005515(protein binding);GO:0005634(nucleus);GO:0005737(cytoplasm);GO:0030687(preribosome, large subunit precursor);GO:0030687(preribosome, large subunit precursor)	NA	NA	NA	WD repeat domain 37 [Source:MGI Symbol;Acc:MGI:1920393]	protein_coding	6.56524	6.38919	6.80973	3.26094	3.17167	3.34111	2.02218	1.01591	1.2998e-91	7.30572e-90	up	yes
MSTRG.18149	Lrrc8c	ENSMUST00000153754;ENSMUST00000067924;ENSMUST00000150981	GO:0005225(volume-sensitive anion channel activity);GO:0005515(protein binding);GO:0005737(cytoplasm);GO:0005783(endoplasmic reticulum);GO:0005789(endoplasmic reticulum membrane);GO:0005886(plasma membrane);GO:0005887(integral component of plasma membrane);GO:0006811(ion transport);GO:0015698(inorganic anion transport);GO:0015734(taurine transport);GO:0015810(aspartate transmembrane transport);GO…	NA	K22038	NA	leucine rich repeat containing 8 family, member C [Source:MGI Symbol;Acc:MGI:2140839]	protein_coding	5.0003	4.74274	5.26148	2.40415	2.24743	2.27501	2.16622	1.11518	1.34248e-91	7.52205e-90	up	yes
MSTRG.19536	Fam13a	ENSMUST00000089860	GO:0003674(molecular_function);GO:0005575(cellular_component);GO:0008150(biological_process)	NA	NA	NA	family with sequence similarity 13, member A [Source:MGI Symbol;Acc:MGI:1889842]	protein_coding	2.19322	2.2104	2.19721	0.71404	0.649718	0.722228	3.16437	1.66192	1.50131e-91	8.39892e-90	up	yes
MSTRG.12979	Cacfd1	ENSMUST00000114005;ENSMUST00000114007;ENSMUST00000114003;ENSMUST00000114006;ENSMUST00000114004;ENSMUST00000133807	GO:0003674(molecular_function);GO:0005575(cellular_component);GO:0016020(membrane);GO:0016021(integral component of membrane);GO:0016192(vesicle-mediated transport);GO:0016192(vesicle-mediated transport)	NA	NA	NA	calcium channel flower domain containing 1 [Source:MGI Symbol;Acc:MGI:1924317]	protein_coding	9.38239	9.34871	9.42767	4.51105	4.18851	4.21261	2.18079	1.12485	1.95626e-91	1.09271e-89	up	yes
MSTRG.12380	Pyroxd2	ENSMUST00000237747;ENSMUST00000236659;ENSMUST00000076505	GO:0016491(oxidoreductase activity);GO:0055114(oxidation-reduction process);GO:0055114(oxidation-reduction process)	NA	NA	NA	pyridine nucleotide-disulphide oxidoreductase domain 2 [Source:MGI Symbol;Acc:MGI:1921830]	protein_coding	6.1141	5.49416	4.68543	1.25653	1.20317	1.34424	4.28339	2.09875	2.75478e-91	1.53634e-89	up	yes
MSTRG.18441	Naa25	ENSMUST00000042163	GO:0004596(peptide alpha-N-acetyltransferase activity);GO:0005515(protein binding);GO:0005737(cytoplasm);GO:0005794(Golgi apparatus);GO:0005829(cytosol);GO:0017196(N-terminal peptidyl-methionine acetylation);GO:0031416(NatB complex)	NA	K17973	NA	N(alpha)-acetyltransferase 25, NatB auxiliary subunit [Source:MGI Symbol;Acc:MGI:2442563]	protein_coding	2.60887	2.70092	2.35405	9.5279	9.94094	10.0334	0.259772	-1.94468	3.20996e-91	1.78742e-89	down	yes
MSTRG.1513	Serpinb11	ENSMUST00000027566	GO:0004867(serine-type endopeptidase inhibitor activity);GO:0005615(extracellular space);GO:0005737(cytoplasm);GO:0010466(negative regulation of peptidase activity);GO:0010951(negative regulation of endopeptidase activity);GO:0030414(peptidase inhibitor activity)	NA	K13966	NA	serine (or cysteine) peptidase inhibitor, clade B (ovalbumin), member 11 [Source:MGI Symbol;Acc:MGI:1914207]	protein_coding	5.23968	3.8335	3.71777	0.352041	0.170498	0.300137	15.548	3.95866	5.71381e-91	3.17674e-89	up	yes
MSTRG.1879	Cacybp	ENSMUST00000014370	GO:0005515(protein binding);GO:0005634(nucleus);GO:0005641(nuclear envelope lumen);GO:0005654(nucleoplasm);GO:0005737(cytoplasm);GO:0005829(cytosol);GO:0007507(heart development);GO:0007568(aging);GO:0015631(tubulin binding);GO:0019005(SCF ubiquitin ligase complex);GO:0019904(protein domain specific binding);GO:0030877(beta-catenin destruction complex);GO:0031625(ubiquitin protein ligase binding)…	04310(Wnt signaling pathway)	K04507	NA	calcyclin binding protein [Source:MGI Symbol;Acc:MGI:1270839]	protein_coding	4.55401	4.92201	3.9362	22.0801	24.7237	24.2749	0.188695	-2.40587	6.05912e-91	3.36351e-89	down	yes
MSTRG.21713	Stim1	ENSMUST00000209255;ENSMUST00000211058;ENSMUST00000033289	GO:0002020(protease binding);GO:0002115(store-operated calcium entry);GO:0005246(calcium channel regulator activity);GO:0005509(calcium ion binding);GO:0005513(detection of calcium ion);GO:0005515(protein binding);GO:0005737(cytoplasm);GO:0005783(endoplasmic reticulum);GO:0005789(endoplasmic reticulum membrane);GO:0005856(cytoskeleton);GO:0005874(microtubule);GO:0005886(plasma membrane);GO:000588…	04020(Calcium signaling pathway);04611(Platelet activation);04611(Platelet activation)	NA	NA	stromal interaction molecule 1 [Source:MGI Symbol;Acc:MGI:107476]	protein_coding	4.58924	4.55298	4.99094	2.18139	2.08723	2.19333	2.18713	1.12904	6.85752e-91	3.80084e-89	up	yes
MSTRG.3287	Tbc1d15	ENSMUST00000020339	GO:0005096(GTPase activator activity);GO:0005576(extracellular region);GO:0005737(cytoplasm);GO:0005739(mitochondrion);GO:0006886(intracellular protein transport);GO:0017137(Rab GTPase binding);GO:0043087(regulation of GTPase activity);GO:0090630(activation of GTPase activity)	04137(Mitophagy - animal)	K20168	NA	TBC1 domain family, member 15 [Source:MGI Symbol;Acc:MGI:1913937]	protein_coding	4.19601	4.2508	4.63451	1.81735	1.74574	1.90184	2.39368	1.25923	7.82325e-91	4.32943e-89	up	yes
MSTRG.271	Flna	ENSMUST00000130007;ENSMUST00000033699;ENSMUST00000101454;ENSMUST00000114299	GO:0001525(angiogenesis);GO:0001664(G protein-coupled receptor binding);GO:0001837(epithelial to mesenchymal transition);GO:0001974(blood vessel remodeling);GO:0003007(heart morphogenesis);GO:0003779(actin binding);GO:0005080(protein kinase C binding);GO:0005515(protein binding);GO:0005634(nucleus);GO:0005730(nucleolus);GO:0005737(cytoplasm);GO:0005802(trans-Golgi network);GO:0005829(cytosol);GO:…	04010(MAPK signaling pathway);04510(Focal adhesion);05132(Salmonella infection);05205(Proteoglycans in cancer);05205(Proteoglycans in cancer)	K04437	NA	filamin, alpha [Source:MGI Symbol;Acc:MGI:95556]	protein_coding	10.5011	9.97921	9.34026	31.1996	32.231	30.7114	0.316762	-1.65853	1.2185e-90	6.73286e-89	down	yes
MSTRG.19316	Parp12	ENSMUST00000038398	GO:0003950(NAD+ ADP-ribosyltransferase activity);GO:0005575(cellular_component);GO:0005634(nucleus);GO:0016740(transferase activity);GO:0046872(metal ion binding);GO:0070213(protein auto-ADP-ribosylation);GO:0140289(protein mono-ADP-ribosylation);GO:1990404(protein ADP-ribosylase activity)	NA	K15259	EC:2.4.2.30	poly (ADP-ribose) polymerase family, member 12 [Source:MGI Symbol;Acc:MGI:2143990]	protein_coding	4.28813	4.03005	3.28316	18.8724	19.5387	18.6146	0.20344	-2.29732	1.52532e-90	8.41524e-89	down	yes
MSTRG.8769	Il2rb	ENSMUST00000089398;ENSMUST00000163494	GO:0004896(cytokine receptor activity);GO:0004911(interleukin-2 receptor activity);GO:0005515(protein binding);GO:0005886(plasma membrane);GO:0009897(external side of plasma membrane);GO:0009986(cell surface);GO:0016020(membrane);GO:0016021(integral component of membrane);GO:0019221(cytokine-mediated signaling pathway);GO:0019976(interleukin-2 binding);GO:0030101(natural killer cell activation);G…	04060(Cytokine-cytokine receptor interaction);04144(Endocytosis);04151(PI3K-Akt signaling pathway);04630(Jak-STAT signaling pathway);04658(Th1 and Th2 cell differentiation);04659(Th17 cell differentiation);05162(Measles);05166(Human T-cell leukemia virus 1 infection);05200(Pathways in cancer);05202(Transcriptional misregulation in cancer);05202(Transcriptional misregulation in cancer)	K05069	NA	interleukin 2 receptor, beta chain [Source:MGI Symbol;Acc:MGI:96550]	protein_coding	2.47588	2.02353	1.8506	0.115183	0.0561597	0.0609573	27.3354	4.7727	2.30757e-90	1.27115e-88	up	yes
MSTRG.23723	Dnm2	ENSMUST00000165766;ENSMUST00000173397;ENSMUST00000172482;ENSMUST00000072362;ENSMUST00000172833;ENSMUST00000174050;ENSMUST00000091087	GO:0000139(Golgi membrane);GO:0000166(nucleotide binding);GO:0000266(mitochondrial fission);GO:0001891(phagocytic cup);GO:0001917(photoreceptor inner segment);GO:0002031(G protein-coupled receptor internalization);GO:0003281(ventricular septum development);GO:0003374(dynamin family protein polymerization involved in mitochondrial fission);GO:0003924(GTPase activity);GO:0005515(protein binding);GO…	04072(Phospholipase D signaling pathway);04144(Endocytosis);04666(Fc gamma R-mediated phagocytosis);04721(Synaptic vesicle cycle);04961(Endocrine and other factor-regulated calcium reabsorption);05100(Bacterial invasion of epithelial cells);05100(Bacterial invasion of epithelial cells)	K01528	EC:3.6.5.5	dynamin 2 [Source:MGI Symbol;Acc:MGI:109547]	protein_coding	11.4618	10.3918	9.94544	4.49426	4.21967	4.45599	2.41452	1.27174	2.33557e-90	1.2846e-88	up	yes
MSTRG.22514	Fgfr1	ENSMUST00000117179;ENSMUST00000124228;ENSMUST00000084027;ENSMUST00000210846;ENSMUST00000119398;ENSMUST00000179592	GO:0000122(negative regulation of transcription by RNA polymerase II);GO:0000166(nucleotide binding);GO:0001525(angiogenesis);GO:0001657(ureteric bud development);GO:0001701(in utero embryonic development);GO:0001759(organ induction);GO:0001837(epithelial to mesenchymal transition);GO:0002053(positive regulation of mesenchymal cell proliferation);GO:0002062(chondrocyte differentiation);GO:0004672…	04010(MAPK signaling pathway);04014(Ras signaling pathway);04015(Rap1 signaling pathway);04151(PI3K-Akt signaling pathway);04520(Adherens junction);04550(Signaling pathways regulating pluripotency of stem cells);04714(Thermogenesis);04810(Regulation of actin cytoskeleton);04928(Parathyroid hormone synthesis, secretion and action);05200(Pathways in cancer);05205(Proteoglycans in cancer);05215(Pros…	K04362	EC:2.7.10.1	fibroblast growth factor receptor 1 [Source:MGI Symbol;Acc:MGI:95522]	protein_coding	6.0219	5.91588	5.85413	2.39416	2.57692	2.28568	2.45177	1.29382	5.86947e-90	3.22336e-88	up	yes
MSTRG.21814	Adm	ENSMUST00000033054	GO:0001570(vasculogenesis);GO:0001666(response to hypoxia);GO:0001843(neural tube closure);GO:0002026(regulation of the force of heart contraction);GO:0002031(G protein-coupled receptor internalization);GO:0003073(regulation of systemic arterial blood pressure);GO:0005179(hormone activity);GO:0005576(extracellular region);GO:0005615(extracellular space);GO:0005737(cytoplasm);GO:0007189(adenylate …	04080(Neuroactive ligand-receptor interaction);04270(Vascular smooth muscle contraction)	K12333	NA	adrenomedullin [Source:MGI Symbol;Acc:MGI:108058]	protein_coding	48.4423	42.6991	41.0232	0.858748	0.525221	0.411199	73.6224	6.20207	5.90275e-90	3.23669e-88	up	yes
MSTRG.9891	Bach1	ENSMUST00000026703	GO:0000083(regulation of transcription involved in G1/S transition of mitotic cell cycle);GO:0000117(regulation of transcription involved in G2/M transition of mitotic cell cycle);GO:0000122(negative regulation of transcription by RNA polymerase II);GO:0000978(RNA polymerase II cis-regulatory region sequence-specific DNA binding);GO:0001227(DNA-binding transcription repressor activity, RNA polyme…	NA	K09042	NA	BTB and CNC homology 1, basic leucine zipper transcription factor 1 [Source:MGI Symbol;Acc:MGI:894680]	protein_coding	10.7524	10.1378	11.221	5.22691	5.2082	5.31937	2.03823	1.02732	1.28749e-89	7.04898e-88	up	yes
MSTRG.7037	Ccnb1	ENSMUST00000072119;ENSMUST00000091295	GO:0000079(regulation of cyclin-dependent protein serine/threonine kinase activity);GO:0000278(mitotic cell cycle);GO:0000307(cyclin-dependent protein kinase holoenzyme complex);GO:0000922(spindle pole);GO:0000942(condensed nuclear chromosome outer kinetochore);GO:0001556(oocyte maturation);GO:0001701(in utero embryonic development);GO:0001933(negative regulation of protein phosphorylation);GO:00…	04068(FoxO signaling pathway);04110(Cell cycle);04114(Oocyte meiosis);04115(p53 signaling pathway);04218(Cellular senescence);04914(Progesterone-mediated oocyte maturation);05170(Human immunodeficiency virus 1 infection);05170(Human immunodeficiency virus 1 infection)	K05868	NA	cyclin B1 [Source:MGI Symbol;Acc:MGI:88302]	protein_coding	6.22649	6.1962	5.78556	20.688	23.8064	22.5137	0.271732	-1.87974	1.49974e-89	8.19856e-88	down	yes
MSTRG.19193	Calu	ENSMUST00000156163;ENSMUST00000090481;ENSMUST00000031779	GO:0004857(enzyme inhibitor activity);GO:0005509(calcium ion binding);GO:0005576(extracellular region);GO:0005783(endoplasmic reticulum);GO:0005788(endoplasmic reticulum lumen);GO:0005789(endoplasmic reticulum membrane);GO:0005794(Golgi apparatus);GO:0016020(membrane);GO:0016529(sarcoplasmic reticulum);GO:0019899(enzyme binding);GO:0033018(sarcoplasmic reticulum lumen);GO:0042470(melanosome);GO:0…	NA	NA	NA	calumenin [Source:MGI Symbol;Acc:MGI:1097158]	protein_coding	78.2631	74.1206	75.7275	41.788	42.6127	41.353	1.81395	0.859137	4.6687e-89	2.54447e-87	up	no
MSTRG.4878	Rgs9	ENSMUST00000103062;ENSMUST00000020920;ENSMUST00000106704;ENSMUST00000106706	GO:0001975(response to amphetamine);GO:0005096(GTPase activator activity);GO:0005515(protein binding);GO:0005634(nucleus);GO:0005737(cytoplasm);GO:0007186(G protein-coupled receptor signaling pathway);GO:0007212(dopamine receptor signaling pathway);GO:0007399(nervous system development);GO:0007601(visual perception);GO:0008277(regulation of G protein-coupled receptor signaling pathway);GO:0009968…	04744(Phototransduction);05030(Cocaine addiction);05030(Cocaine addiction)	K13765	NA	regulator of G-protein signaling 9 [Source:MGI Symbol;Acc:MGI:1338824]	protein_coding	2.44639	2.2715	2.2745	0.903672	0.875477	0.810098	2.70055	1.43325	4.8927e-89	2.66252e-87	up	yes
MSTRG.20296	Clec9a;Clec1b	ENSMUST00000058352;ENSMUST00000032262	GO:0006898(receptor-mediated endocytosis);GO:0009986(cell surface);GO:0016020(membrane);GO:0016021(integral component of membrane);GO:0030246(carbohydrate binding);GO:0050715(positive regulation of cytokine secretion);GO:0004888(transmembrane signaling receptor activity);GO:0005887(integral component of plasma membrane);GO:0007166(cell surface receptor signaling pathway);GO:0023014(signal transdu…	04625(C-type lectin receptor signaling pathway)	K17515;K10070	NA	C-type lectin domain family 9, member a [Source:MGI Symbol;Acc:MGI:2444608];C-type lectin domain family 1, member b [Source:MGI Symbol;Acc:MGI:1913287]	protein_coding	0.0850293	0.0703102	0.109854	1.01396	1.10489	1.08259	0.0828359	-3.5936	5.27756e-89	2.86761e-87	down	yes
MSTRG.3779	Irgm1	ENSMUST00000049519;ENSMUST00000097271	GO:0000045(autophagosome assembly);GO:0000139(Golgi membrane);GO:0000166(nucleotide binding);GO:0000421(autophagosome membrane);GO:0001891(phagocytic cup);GO:0002376(immune system process);GO:0003924(GTPase activity);GO:0005525(GTP binding);GO:0005764(lysosome);GO:0005765(lysosomal membrane);GO:0005768(endosome);GO:0005770(late endosome);GO:0005776(autophagosome);GO:0005783(endoplasmic reticulum)…	05145(Toxoplasmosis);05145(Toxoplasmosis)	K14139	EC:3.6.5.-	immunity-related GTPase family M member 1 [Source:MGI Symbol;Acc:MGI:107567]	protein_coding	0.881629	0.849057	0.881387	3.17068	3.55342	3.56306	0.253916	-1.97758	9.86356e-89	5.34328e-87	down	yes
MSTRG.18761	Tfr2	ENSMUST00000198866;ENSMUST00000198783;ENSMUST00000031729;ENSMUST00000196471;ENSMUST00000196375	GO:0004998(transferrin receptor activity);GO:0005515(protein binding);GO:0005737(cytoplasm);GO:0005886(plasma membrane);GO:0005887(integral component of plasma membrane);GO:0006879(cellular iron ion homeostasis);GO:0006898(receptor-mediated endocytosis);GO:0006953(acute-phase response);GO:0009897(external side of plasma membrane);GO:0010039(response to iron ion);GO:0016020(membrane);GO:0016021(in…	NA	NA	NA	transferrin receptor 2 [Source:MGI Symbol;Acc:MGI:1354956]	protein_coding	1.9102	1.82077	1.48427	0.10406	0.101394	0.11912	16.0679	4.00611	9.99853e-89	5.40824e-87	up	yes
[truncated: 16,283 more rows]
